# Supplementary material for: Comprehensive Analysis of Aberrant m6A RNA Modifications Identifies Prognostic Biomarkers in Non-Small Cell Lung Cancer
Source: Int J Med Sci. 2025 Oct 24;22(16):4396–405. doi: 10.7150/ijms.119651 (PMC12595339; doi:10.7150/ijms.119651)
Supplement: Supplementary file 1 — Supplementary figures and tables. [file ijmsv22p4396s1.zip › Supplementary material/Supplementary Tables.xlsx]

## Sheet: Table S1
Supplementary Table 1: High-confidence differentially methylated m6A sites identified by xPore in NSCLC.
Sample	ENSG	Symbol	Function	Kmer	Diff mod rate	Pvalue	Label
LUAD_rep1	ENSG00000003509.16	NDUFAF7	protein_coding	CAAGG	-0.562951	7.1964e-09	Hypo-methylation
LUAD_rep1	ENSG00000001617.12	SEMA3F	protein_coding	CCACC	-0.781658	9.94787e-16	Hypo-methylation
LUAD_rep1	ENSG00000001630.17	CYP51A1	protein_coding	TAATA	-0.58466	1.45506e-09	Hypo-methylation
LUAD_rep1	ENSG00000008988.10	RPS20	protein_coding	CCAGG	-0.51406	3.63357e-08	Hypo-methylation
LUAD_rep1	ENSG00000010017.13	RANBP9	protein_coding	GCAGG	0.583739	1.02887e-11	Hyper-methylation
LUAD_rep1	ENSG00000080293.10	SCTR	protein_coding	CTAAT	-0.500304	1.00734e-18	Hypo-methylation
LUAD_rep1	ENSG00000031003.10	FAM13B	protein_coding	GTACC	-0.533486	3.39216e-07	Hypo-methylation
LUAD_rep1	ENSG00000031003.10	FAM13B	protein_coding	GAAGG	0.508591	4.31594e-08	Hyper-methylation
LUAD_rep1	ENSG00000031003.10	FAM13B	protein_coding	GCAAC	-0.514693	2.94958e-08	Hypo-methylation
LUAD_rep1	ENSG00000038219.13	BOD1L1	protein_coding	GTAGC	0.546885	7.39074e-08	Hyper-methylation
LUAD_rep1	ENSG00000043462.13	LCP2	protein_coding	TAAGG	-0.800142	1.59102e-16	Hypo-methylation
LUAD_rep1	ENSG00000050327.15	ARHGEF5	protein_coding	TCAAC	0.542346	6.09313e-07	Hyper-methylation
LUAD_rep1	ENSG00000050327.15	ARHGEF5	protein_coding	CCAGG	-0.56197	2.8737e-10	Hypo-methylation
LUAD_rep1	ENSG00000050344.9	NFE2L3	protein_coding	GCAGG	0.571562	4.9947e-10	Hyper-methylation
LUAD_rep1	ENSG00000075568.17	TMEM131	protein_coding	TCAGG	-0.613339	1.44413e-07	Hypo-methylation
LUAD_rep1	ENSG00000082146.13	STRADB	protein_coding	ACATC	-0.537615	1.61137e-05	Hypo-methylation
LUAD_rep1	ENSG00000091986.16	CCDC80	protein_coding	GAAAG	0.749109	5.71038e-18	Hyper-methylation
LUAD_rep1	ENSG00000091986.16	CCDC80	protein_coding	TTAAA	-0.566692	1.98241e-06	Hypo-methylation
LUAD_rep1	ENSG00000091986.16	CCDC80	protein_coding	AAAGA	0.603127	7.41367e-09	Hyper-methylation
LUAD_rep1	ENSG00000094963.14	FMO2	protein_coding	TTACA	-0.706018	1.95424e-09	Hypo-methylation
LUAD_rep1	ENSG00000096654.15	ZNF184	protein_coding	ACATC	-0.682319	2.10185e-12	Hypo-methylation
LUAD_rep1	ENSG00000069702.11	TGFBR3	protein_coding	TAAGT	0.721033	1.27524e-49	Hyper-methylation
LUAD_rep1	ENSG00000069702.11	TGFBR3	protein_coding	CTAGC	0.512527	2.06451e-21	Hyper-methylation
LUAD_rep1	ENSG00000104412.8	EMC2	protein_coding	AAAGT	0.500307	7.1153e-08	Hyper-methylation
LUAD_rep1	ENSG00000106100.11	NOD1	protein_coding	ACATC	0.53404	1.69384e-06	Hyper-methylation
LUAD_rep1	ENSG00000106603.19	COA1	protein_coding	TCAGA	-0.577634	1.67788e-05	Hypo-methylation
LUAD_rep1	ENSG00000004468.13	CD38	protein_coding	AAAGT	-0.626284	5.10321e-12	Hypo-methylation
LUAD_rep1	ENSG00000109501.14	WFS1	protein_coding	GCACC	-0.508433	3.6769e-07	Hypo-methylation
LUAD_rep1	ENSG00000112062.11	MAPK14	protein_coding	ACACA	-0.819606	1.56768e-23	Hypo-methylation
LUAD_rep1	ENSG00000112559.14	MDFI	protein_coding	CTAGG	-0.519152	1.92706e-06	Hypo-methylation
LUAD_rep1	ENSG00000112874.10	NUDT12	protein_coding	TGAAA	0.55863	3.54262e-10	Hyper-methylation
LUAD_rep1	ENSG00000113083.14	LOX	protein_coding	CTACT	-0.505035	2.96829e-09	Hypo-methylation
LUAD_rep1	ENSG00000113212.7	PCDHB7	protein_coding	CCAAC	0.689378	2.81504e-12	Hyper-methylation
LUAD_rep1	ENSG00000010319.7	SEMA3G	protein_coding	GCACA	-0.59747	3.08038e-61	Hypo-methylation
LUAD_rep1	ENSG00000010319.7	SEMA3G	protein_coding	CGAAG	-0.711395	2.82418e-92	Hypo-methylation
LUAD_rep1	ENSG00000113790.11	EHHADH	protein_coding	TAAGG	0.58816	8.35444e-07	Hyper-methylation
LUAD_rep1	ENSG00000114735.10	HEMK1	protein_coding	ACATG	0.569061	5.87543e-06	Hyper-methylation
LUAD_rep1	ENSG00000114767.7	RRP9	protein_coding	CCATC	-0.689931	5.88247e-28	Hypo-methylation
LUAD_rep1	ENSG00000095002.15	MSH2	protein_coding	TAAGA	0.573326	1.30074e-06	Hyper-methylation
LUAD_rep1	ENSG00000095002.15	MSH2	protein_coding	AAAAT	0.536795	7.36989e-08	Hyper-methylation
LUAD_rep1	ENSG00000095002.15	MSH2	protein_coding	CCAGG	0.999892	0	Hyper-methylation
LUAD_rep1	ENSG00000003436.16	TFPI	protein_coding	TTATC	0.821933	4.72218e-46	Hyper-methylation
LUAD_rep1	ENSG00000003436.16	TFPI	protein_coding	GTACT	0.78752	1.65348e-36	Hyper-methylation
LUAD_rep1	ENSG00000023228.14	NDUFS1	protein_coding	GAAGT	0.534794	4.74521e-25	Hyper-methylation
LUAD_rep1	ENSG00000115234.11	SNX17	protein_coding	CCATT	0.841312	1.86357e-36	Hyper-methylation
LUAD_rep1	ENSG00000115902.11	SLC1A4	protein_coding	TAAAG	0.681076	1.89544e-10	Hyper-methylation
LUAD_rep1	ENSG00000115902.11	SLC1A4	protein_coding	GTAAA	0.532434	0.000172032	Hyper-methylation
LUAD_rep1	ENSG00000115942.9	ORC2	protein_coding	CTAGA	-0.629784	3.15131e-08	Hypo-methylation
LUAD_rep1	ENSG00000115942.9	ORC2	protein_coding	CAAGT	-0.5794	5.2922e-10	Hypo-methylation
LUAD_rep1	ENSG00000116251.11	RPL22	protein_coding	TCACA	-0.509018	5.33599e-11	Hypo-methylation
LUAD_rep1	ENSG00000117479.15	SLC19A2	protein_coding	TGAGA	0.540755	7.89565e-17	Hyper-methylation
LUAD_rep1	ENSG00000117479.15	SLC19A2	protein_coding	TTATT	-0.55841	3.54386e-06	Hypo-methylation
LUAD_rep1	ENSG00000118526.7	TCF21	protein_coding	CCAAG	-0.613369	4.17306e-14	Hypo-methylation
LUAD_rep1	ENSG00000115421.13	PAPOLG	protein_coding	TAAAA	0.717388	1.26182e-16	Hyper-methylation
LUAD_rep1	ENSG00000119820.11	YIPF4	protein_coding	CAAAC	-0.732058	3.42943e-57	Hypo-methylation
LUAD_rep1	ENSG00000119862.13	LGALSL	protein_coding	TCACT	0.755385	9.00309e-14	Hyper-methylation
LUAD_rep1	ENSG00000119878.6	CRIPT	protein_coding	AAAAG	-0.517861	3.57894e-06	Hypo-methylation
LUAD_rep1	ENSG00000120256.11	LRP11	protein_coding	GCAGT	0.999916	0	Hyper-methylation
LUAD_rep1	ENSG00000120256.11	LRP11	protein_coding	ACATC	-0.520446	5.98095e-05	Hypo-methylation
LUAD_rep1	ENSG00000120738.8	EGR1	protein_coding	GCAGA	-0.615599	1.1511e-36	Hypo-methylation
LUAD_rep1	ENSG00000120738.8	EGR1	protein_coding	GCAGC	-0.525417	3.62573e-24	Hypo-methylation
LUAD_rep1	ENSG00000122641.11	INHBA	protein_coding	CCATA	-0.511697	1.44643e-05	Hypo-methylation
LUAD_rep1	ENSG00000123607.15	TTC21B	protein_coding	ATATA	0.596323	2.69645e-10	Hyper-methylation
LUAD_rep1	ENSG00000124608.5	AARS2	protein_coding	AAAGT	-0.611175	5.32134e-07	Hypo-methylation
LUAD_rep1	ENSG00000124783.14	SSR1	protein_coding	TAAGT	-0.587858	5.40241e-31	Hypo-methylation
LUAD_rep1	ENSG00000115084.15	SLC35F5	protein_coding	CCAGG	-0.628051	3.82679e-27	Hypo-methylation
LUAD_rep1	ENSG00000125629.15	INSIG2	protein_coding	TTAAT	-0.586095	7.17286e-17	Hypo-methylation
LUAD_rep1	ENSG00000127980.16	PEX1	protein_coding	CCACC	-0.60057	9.36403e-07	Hypo-methylation
LUAD_rep1	ENSG00000127980.16	PEX1	protein_coding	TCAAT	0.927578	1.2529e-57	Hyper-methylation
LUAD_rep1	ENSG00000127980.16	PEX1	protein_coding	CTAGA	0.885495	1.70627e-35	Hyper-methylation
LUAD_rep1	ENSG00000127980.16	PEX1	protein_coding	TCACA	-0.516882	0.000273755	Hypo-methylation
LUAD_rep1	ENSG00000127980.16	PEX1	protein_coding	GCAGA	-0.801819	6.70311e-15	Hypo-methylation
LUAD_rep1	ENSG00000128534.8	LSM8	protein_coding	GAAGA	0.550926	7.73445e-05	Hyper-methylation
LUAD_rep1	ENSG00000128709.13	HOXD9	protein_coding	AAAAG	0.510008	0.000154079	Hyper-methylation
LUAD_rep1	ENSG00000104415.14	CCN4	protein_coding	ATACT	0.782328	4.26619e-22	Hyper-methylation
LUAD_rep1	ENSG00000104415.14	CCN4	protein_coding	ATAGA	-0.598978	4.63685e-10	Hypo-methylation
LUAD_rep1	ENSG00000104626.15	ERI1	protein_coding	TTAAA	0.518126	1.35731e-08	Hyper-methylation
LUAD_rep1	ENSG00000072756.17	TRNT1	protein_coding	CTAAA	-0.554247	2.58554e-05	Hypo-methylation
LUAD_rep1	ENSG00000048392.12	RRM2B	protein_coding	GTAGC	0.553299	1.09038e-09	Hyper-methylation
LUAD_rep1	ENSG00000008853.17	RHOBTB2	protein_coding	CCAAC	0.742821	1.94384e-17	Hyper-methylation
LUAD_rep1	ENSG00000008853.17	RHOBTB2	protein_coding	CCAGC	-0.825731	1.38671e-27	Hypo-methylation
LUAD_rep1	ENSG00000008853.17	RHOBTB2	protein_coding	AAAGA	0.607705	4.90292e-10	Hyper-methylation
LUAD_rep1	ENSG00000130227.17	XPO7	protein_coding	CCAGG	-0.51278	1.72691e-05	Hypo-methylation
LUAD_rep1	ENSG00000130766.5	SESN2	protein_coding	ACACC	-0.584133	2.03388e-11	Hypo-methylation
LUAD_rep1	ENSG00000131791.8	PRKAB2	protein_coding	AAAGT	0.583791	4.32281e-11	Hyper-methylation
LUAD_rep1	ENSG00000131931.8	THAP1	protein_coding	GCATA	-0.517706	2.94108e-10	Hypo-methylation
LUAD_rep1	ENSG00000132357.14	CARD6	protein_coding	CCAGG	0.629766	1.67476e-10	Hyper-methylation
LUAD_rep1	ENSG00000132423.12	COQ3	protein_coding	GAAGA	-0.531153	3.00097e-13	Hypo-methylation
LUAD_rep1	ENSG00000132485.14	ZRANB2	protein_coding	CTAAT	0.599173	3.89623e-10	Hyper-methylation
LUAD_rep1	ENSG00000132561.14	MATN2	protein_coding	GCAGG	0.527528	9.1286e-17	Hyper-methylation
LUAD_rep1	ENSG00000134014.17	ELP3	protein_coding	GAAGC	0.69116	1.15918e-24	Hyper-methylation
LUAD_rep1	ENSG00000134014.17	ELP3	protein_coding	CAAGT	0.593641	2.7224e-17	Hyper-methylation
LUAD_rep1	ENSG00000134020.8	PEBP4	protein_coding	AGAAA	-0.50727	2.7241e-122	Hypo-methylation
LUAD_rep1	ENSG00000134057.15	CCNB1	protein_coding	TGAGA	-0.633506	1.78474e-14	Hypo-methylation
LUAD_rep1	ENSG00000134070.5	IRAK2	protein_coding	AAAGT	0.876851	2.3807e-48	Hyper-methylation
LUAD_rep1	ENSG00000134250.20	NOTCH2	protein_coding	ACATC	-0.53728	2.16571e-08	Hypo-methylation
LUAD_rep1	ENSG00000134326.11	CMPK2	protein_coding	TTAAA	-0.523811	3.4039e-07	Hypo-methylation
LUAD_rep1	ENSG00000134853.12	PDGFRA	protein_coding	ACATT	0.584096	3.09562e-18	Hyper-methylation
LUAD_rep1	ENSG00000135587.9	SMPD2	protein_coding	ACATG	0.609318	3.32676e-14	Hyper-methylation
LUAD_rep1	ENSG00000135823.14	STX6	protein_coding	TAAAG	-0.9267	1.17384e-48	Hypo-methylation
LUAD_rep1	ENSG00000135823.14	STX6	protein_coding	CAAAG	-0.621004	1.31047e-07	Hypo-methylation
LUAD_rep1	ENSG00000135862.6	LAMC1	protein_coding	CTATC	0.595479	2.88457e-22	Hyper-methylation
LUAD_rep1	ENSG00000135974.10	C2orf49	protein_coding	ATATA	-0.749306	2.65373e-19	Hypo-methylation
LUAD_rep1	ENSG00000135974.10	C2orf49	protein_coding	TTAAA	0.622162	1.37846e-14	Hyper-methylation
LUAD_rep1	ENSG00000135974.10	C2orf49	protein_coding	ATACA	0.607155	1.92205e-13	Hyper-methylation
LUAD_rep1	ENSG00000241399.7	CD302	protein_coding	ATATA	-0.507605	1.90277e-09	Hypo-methylation
LUAD_rep1	ENSG00000241399.7	CD302	protein_coding	ACATT	-0.895492	3.66553e-67	Hypo-methylation
LUAD_rep1	ENSG00000136542.9	GALNT5	protein_coding	ACACT	0.53907	2.45179e-05	Hyper-methylation
LUAD_rep1	ENSG00000137040.10	RANBP6	protein_coding	GTAAC	-0.886471	3.58249e-51	Hypo-methylation
LUAD_rep1	ENSG00000137936.18	BCAR3	protein_coding	GCACC	0.773743	8.33084e-37	Hyper-methylation
LUAD_rep1	ENSG00000137962.13	ARHGAP29	protein_coding	ACAGA	0.506064	4.1918e-07	Hyper-methylation
LUAD_rep1	ENSG00000138246.17	DNAJC13	protein_coding	CTAGC	-0.687815	4.31286e-16	Hypo-methylation
LUAD_rep1	ENSG00000138376.11	BARD1	protein_coding	GTAAT	0.525966	4.40803e-06	Hyper-methylation
LUAD_rep1	ENSG00000138442.10	WDR12	protein_coding	ACACT	0.584377	1.71401e-10	Hyper-methylation
LUAD_rep1	ENSG00000138448.12	ITGAV	protein_coding	TTAGG	-0.590736	5.73668e-13	Hypo-methylation
LUAD_rep1	ENSG00000138463.9	SLC49A4	protein_coding	TTAAA	0.603238	9.19899e-06	Hyper-methylation
LUAD_rep1	ENSG00000112893.9	MAN2A1	protein_coding	GCAGA	-0.501845	0.000164628	Hypo-methylation
LUAD_rep1	ENSG00000106511.6	MEOX2	protein_coding	AAATA	-0.559337	2.19679e-26	Hypo-methylation
LUAD_rep1	ENSG00000129422.14	MTUS1	protein_coding	CTAAT	0.584915	4.27955e-06	Hyper-methylation
LUAD_rep1	ENSG00000066777.9	ARFGEF1	protein_coding	TTAAG	0.62727	4.93588e-10	Hyper-methylation
LUAD_rep1	ENSG00000066777.9	ARFGEF1	protein_coding	TCAAG	0.611075	3.19868e-07	Hyper-methylation
LUAD_rep1	ENSG00000120162.10	MOB3B	protein_coding	AAAAG	-0.529986	6.15833e-08	Hypo-methylation
LUAD_rep1	ENSG00000109458.8	GAB1	protein_coding	CTAGG	-0.647247	6.03443e-25	Hypo-methylation
LUAD_rep1	ENSG00000109458.8	GAB1	protein_coding	CAAGT	0.609934	6.32166e-14	Hyper-methylation
LUAD_rep1	ENSG00000118242.16	MREG	protein_coding	TCAAC	-0.588729	1.7069e-06	Hypo-methylation
LUAD_rep1	ENSG00000118242.16	MREG	protein_coding	TCAGA	-0.513411	0.000101382	Hypo-methylation
LUAD_rep1	ENSG00000118242.16	MREG	protein_coding	ATACT	-0.763633	1.77767e-16	Hypo-methylation
LUAD_rep1	ENSG00000059378.13	PARP12	protein_coding	GAATA	-0.542783	7.11911e-10	Hypo-methylation
LUAD_rep1	ENSG00000085760.15	MTIF2	protein_coding	TCACA	-0.59656	6.78381e-09	Hypo-methylation
LUAD_rep1	ENSG00000121440.15	PDZRN3	protein_coding	TCAGA	0.528021	7.10348e-11	Hyper-methylation
LUAD_rep1	ENSG00000121440.15	PDZRN3	protein_coding	CGAGA	0.512544	4.77811e-17	Hyper-methylation
LUAD_rep1	ENSG00000115112.8	TFCP2L1	protein_coding	ACATA	-0.630006	7.46353e-08	Hypo-methylation
LUAD_rep1	ENSG00000104432.14	IL7	protein_coding	TTAAA	-0.518447	0.000138276	Hypo-methylation
LUAD_rep1	ENSG00000115808.12	STRN	protein_coding	ATAGA	-0.607466	8.96839e-13	Hypo-methylation
LUAD_rep1	ENSG00000115808.12	STRN	protein_coding	GAATT	-0.638207	4.68343e-10	Hypo-methylation
LUAD_rep1	ENSG00000081320.11	STK17B	protein_coding	AAAGA	-0.531581	5.03862e-15	Hypo-methylation
LUAD_rep1	ENSG00000058056.9	USP13	protein_coding	CTACT	-0.815731	7.62275e-27	Hypo-methylation
LUAD_rep1	ENSG00000067066.17	SP100	protein_coding	CAAGA	0.504972	1.69889e-10	Hyper-methylation
LUAD_rep1	ENSG00000067066.17	SP100	protein_coding	GAAGA	0.58803	2.92682e-11	Hyper-methylation
LUAD_rep1	ENSG00000115966.17	ATF2	protein_coding	CAAGT	0.799761	3.98747e-26	Hyper-methylation
LUAD_rep1	ENSG00000115966.17	ATF2	protein_coding	CCAAC	-0.536843	1.1347e-09	Hypo-methylation
LUAD_rep1	ENSG00000058085.15	LAMC2	protein_coding	CTATA	0.5078	5.04527e-14	Hyper-methylation
LUAD_rep1	ENSG00000076003.5	MCM6	protein_coding	ATATC	0.786555	3.69076e-41	Hyper-methylation
LUAD_rep1	ENSG00000116962.15	NID1	protein_coding	GCACC	0.529278	1.36594e-20	Hyper-methylation
LUAD_rep1	ENSG00000031081.11	ARHGAP31	protein_coding	TCACT	0.551472	3.14428e-24	Hyper-methylation
LUAD_rep1	ENSG00000115514.12	TXNDC9	protein_coding	GAAGT	-0.597037	2.48805e-09	Hypo-methylation
LUAD_rep1	ENSG00000003393.15	ALS2	protein_coding	GCAGG	-0.590284	8.18167e-16	Hypo-methylation
LUAD_rep1	ENSG00000109171.15	SLAIN2	protein_coding	CCAAC	0.545551	1.75258e-14	Hyper-methylation
LUAD_rep1	ENSG00000109171.15	SLAIN2	protein_coding	ACAAT	-0.55875	6.75934e-06	Hypo-methylation
LUAD_rep1	ENSG00000138640.15	FAM13A	protein_coding	ACATT	-0.717817	3.19766e-17	Hypo-methylation
LUAD_rep1	ENSG00000138640.15	FAM13A	protein_coding	TAAAG	-0.596501	5.41455e-08	Hypo-methylation
LUAD_rep1	ENSG00000138642.15	HERC6	protein_coding	GCATA	-0.552913	2.85469e-08	Hypo-methylation
LUAD_rep1	ENSG00000138642.15	HERC6	protein_coding	GCAGG	0.523654	5.34301e-09	Hyper-methylation
LUAD_rep1	ENSG00000138646.9	HERC5	protein_coding	TCAGA	0.524598	7.5783e-05	Hyper-methylation
LUAD_rep1	ENSG00000138646.9	HERC5	protein_coding	AAAGA	-0.566766	3.51039e-12	Hypo-methylation
LUAD_rep1	ENSG00000115020.17	PIKFYVE	protein_coding	TAAGC	-0.69289	5.98805e-09	Hypo-methylation
LUAD_rep1	ENSG00000115020.17	PIKFYVE	protein_coding	GCATA	-0.672656	2.18113e-12	Hypo-methylation
LUAD_rep1	ENSG00000109738.11	GLRB	protein_coding	TTAAT	-0.556796	4.01569e-08	Hypo-methylation
LUAD_rep1	ENSG00000052795.13	FNIP2	protein_coding	CCAGC	-0.570063	9.43547e-19	Hypo-methylation
LUAD_rep1	ENSG00000052795.13	FNIP2	protein_coding	CAAGG	0.508341	7.07739e-16	Hyper-methylation
LUAD_rep1	ENSG00000115998.7	C2orf42	protein_coding	CTAGA	0.507518	5.13694e-05	Hyper-methylation
LUAD_rep1	ENSG00000124839.13	RAB17	protein_coding	ACACA	0.806361	6.60444e-30	Hyper-methylation
LUAD_rep1	ENSG00000065802.12	ASB1	protein_coding	GAAAG	-0.537847	6.90406e-08	Hypo-methylation
LUAD_rep1	ENSG00000138738.10	PRDM5	protein_coding	TTAAA	0.547012	6.00331e-06	Hyper-methylation
LUAD_rep1	ENSG00000124491.16	F13A1	protein_coding	TAACC	-0.51061	5.12902e-90	Hypo-methylation
LUAD_rep1	ENSG00000113504.21	SLC12A7	protein_coding	CCAGG	0.609344	3.04115e-14	Hyper-methylation
LUAD_rep1	ENSG00000114127.10	XRN1	protein_coding	GCACA	-0.588095	1.114e-09	Hypo-methylation
LUAD_rep1	ENSG00000109519.13	GRPEL1	protein_coding	GTAAA	-0.999933	0	Hypo-methylation
LUAD_rep1	ENSG00000114107.9	CEP70	protein_coding	CCAGG	0.770664	1.65603e-21	Hyper-methylation
LUAD_rep1	ENSG00000109586.12	GALNT7	protein_coding	ATATA	-0.775433	2.48992e-24	Hypo-methylation
LUAD_rep1	ENSG00000073111.14	MCM2	protein_coding	CCAAC	-0.726649	2.06246e-14	Hypo-methylation
LUAD_rep1	ENSG00000113361.13	CDH6	protein_coding	TCAAC	0.51891	1.95007e-06	Hyper-methylation
LUAD_rep1	ENSG00000079215.14	SLC1A3	protein_coding	GCATA	-0.646617	2.22957e-10	Hypo-methylation
LUAD_rep1	ENSG00000138792.10	ENPEP	protein_coding	ATATT	-0.581099	3.86904e-13	Hypo-methylation
LUAD_rep1	ENSG00000138792.10	ENPEP	protein_coding	CTAGA	0.506963	8.60478e-05	Hyper-methylation
LUAD_rep1	ENSG00000113645.15	WWC1	protein_coding	CAAAG	0.625136	5.68987e-07	Hyper-methylation
LUAD_rep1	ENSG00000072364.13	AFF4	protein_coding	GCATT	-0.885221	5.6163e-59	Hypo-methylation
LUAD_rep1	ENSG00000075223.14	SEMA3C	protein_coding	TTAGA	0.531648	9.43659e-22	Hyper-methylation
LUAD_rep1	ENSG00000106682.14	EIF4H	protein_coding	TAAAG	-0.513938	1.36379e-06	Hypo-methylation
LUAD_rep1	ENSG00000104611.12	SH2D4A	protein_coding	ACAGA	-0.619516	2.80183e-12	Hypo-methylation
LUAD_rep1	ENSG00000048405.10	ZNF800	protein_coding	GCAGG	0.795873	2.05995e-14	Hyper-methylation
LUAD_rep1	ENSG00000048405.10	ZNF800	protein_coding	TAAGA	0.645219	1.06062e-08	Hyper-methylation
LUAD_rep1	ENSG00000213064.10	SFT2D2	protein_coding	GAAGT	0.531456	0.000364235	Hyper-methylation
LUAD_rep1	ENSG00000143420.19	ENSA	protein_coding	TCACA	0.600516	1.88872e-10	Hyper-methylation
LUAD_rep1	ENSG00000143554.14	SLC27A3	protein_coding	ACAGA	0.503479	2.32792e-06	Hyper-methylation
LUAD_rep1	ENSG00000143971.9	ETAA1	protein_coding	CAAAG	0.539295	1.11473e-07	Hyper-methylation
LUAD_rep1	ENSG00000143995.20	MEIS1	protein_coding	TTAAT	-0.759816	1.15289e-13	Hypo-methylation
LUAD_rep1	ENSG00000144136.11	SLC20A1	protein_coding	TAAGG	0.505394	5.3098e-10	Hyper-methylation
LUAD_rep1	ENSG00000118257.16	NRP2	protein_coding	CCACT	-0.613942	1.04095e-06	Hypo-methylation
LUAD_rep1	ENSG00000144560.15	VGLL4	protein_coding	AAAGT	-0.594733	4.24347e-08	Hypo-methylation
LUAD_rep1	ENSG00000144749.14	LRIG1	protein_coding	TTATT	-0.590631	1.80496e-16	Hypo-methylation
LUAD_rep1	ENSG00000145375.9	SPATA5	protein_coding	ATATA	0.598345	1.3518e-05	Hyper-methylation
LUAD_rep1	ENSG00000145391.13	SETD7	protein_coding	ATAGT	0.508163	4.27881e-21	Hyper-methylation
LUAD_rep1	ENSG00000145414.9	NAF1	protein_coding	ACATC	-0.68795	4.86189e-18	Hypo-methylation
LUAD_rep1	ENSG00000145623.13	OSMR	protein_coding	ACAGA	0.631505	2.28065e-11	Hyper-methylation
LUAD_rep1	ENSG00000156427.8	FGF18	protein_coding	CAAGA	-0.560477	2.67089e-22	Hypo-methylation
LUAD_rep1	ENSG00000145982.13	FARS2	protein_coding	CCATC	-0.50774	3.69335e-10	Hypo-methylation
LUAD_rep1	ENSG00000146233.8	CYP39A1	protein_coding	ACATG	0.655133	1.02121e-10	Hyper-methylation
LUAD_rep1	ENSG00000146233.8	CYP39A1	protein_coding	CCAAA	-0.525959	0.000321578	Hypo-methylation
LUAD_rep1	ENSG00000146411.6	SLC2A12	protein_coding	ACATC	-0.531961	8.24088e-05	Hypo-methylation
LUAD_rep1	ENSG00000146477.6	SLC22A3	protein_coding	TCAGA	-0.541909	6.83179e-11	Hypo-methylation
LUAD_rep1	ENSG00000117868.17	ESYT2	protein_coding	GCATT	-0.823189	3.32718e-31	Hypo-methylation
LUAD_rep1	ENSG00000117868.17	ESYT2	protein_coding	CGAGT	-0.591344	1.95802e-10	Hypo-methylation
LUAD_rep1	ENSG00000117868.17	ESYT2	protein_coding	TCAAA	-0.523901	1.45908e-05	Hypo-methylation
LUAD_rep1	ENSG00000146648.19	EGFR	protein_coding	ACATG	-0.569353	5.2517e-12	Hypo-methylation
LUAD_rep1	ENSG00000146648.19	EGFR	protein_coding	CTACT	0.598389	2.6566e-16	Hyper-methylation
LUAD_rep1	ENSG00000146648.19	EGFR	protein_coding	ACACT	0.628577	2.51448e-09	Hyper-methylation
LUAD_rep1	ENSG00000146909.8	NOM1	protein_coding	TTAAA	0.506777	1.99362e-06	Hyper-methylation
LUAD_rep1	ENSG00000147324.11	MFHAS1	protein_coding	TAAGT	-0.562708	2.01225e-07	Hypo-methylation
LUAD_rep1	ENSG00000147592.9	LACTB2	protein_coding	TTACT	-0.555509	2.68511e-41	Hypo-methylation
LUAD_rep1	ENSG00000147883.12	CDKN2B	protein_coding	GAAGA	-0.511354	4.03319e-18	Hypo-methylation
LUAD_rep1	ENSG00000147883.12	CDKN2B	protein_coding	TAAGT	-0.584215	4.38152e-24	Hypo-methylation
LUAD_rep1	ENSG00000144228.9	SPOPL	protein_coding	TAAGG	0.531308	1.66538e-11	Hyper-methylation
LUAD_rep1	ENSG00000151883.19	PARP8	protein_coding	CAAAA	0.513923	2.24092e-05	Hyper-methylation
LUAD_rep1	ENSG00000116106.12	EPHA4	protein_coding	GCATT	-0.897109	6.38094e-57	Hypo-methylation
LUAD_rep1	ENSG00000152049.6	KCNE4	protein_coding	TCAGT	-0.517983	2.11781e-05	Hypo-methylation
LUAD_rep1	ENSG00000152527.14	PLEKHH2	protein_coding	ATATT	0.583889	1.34934e-17	Hyper-methylation
LUAD_rep1	ENSG00000152580.8	IGSF10	protein_coding	TAAAG	0.63258	4.87835e-43	Hyper-methylation
LUAD_rep1	ENSG00000164190.19	NIPBL	protein_coding	AAAAG	0.923945	9.3764e-55	Hyper-methylation
LUAD_rep1	ENSG00000164190.19	NIPBL	protein_coding	CCAGG	-0.501914	6.71376e-07	Hypo-methylation
LUAD_rep1	ENSG00000152785.7	BMP3	protein_coding	AAATA	0.601286	3.97581e-08	Hyper-methylation
LUAD_rep1	ENSG00000153201.16	RANBP2	protein_coding	TCAGA	-0.541367	3.52504e-12	Hypo-methylation
LUAD_rep1	ENSG00000153214.11	TMEM87B	protein_coding	AAAGG	0.575035	4.88559e-08	Hyper-methylation
LUAD_rep1	ENSG00000153246.13	PLA2R1	protein_coding	GCATC	-0.780314	2.13066e-16	Hypo-methylation
LUAD_rep1	ENSG00000153561.13	RMND5A	protein_coding	CCAGC	0.50526	3.74064e-06	Hyper-methylation
LUAD_rep1	ENSG00000153904.21	DDAH1	protein_coding	CCAAT	-0.521965	1.32313e-18	Hypo-methylation
LUAD_rep1	ENSG00000153904.21	DDAH1	protein_coding	AAAGA	-0.521067	2.52781e-08	Hypo-methylation
LUAD_rep1	ENSG00000154370.16	TRIM11	protein_coding	TCAGA	0.574206	6.45778e-12	Hyper-methylation
LUAD_rep1	ENSG00000154370.16	TRIM11	protein_coding	CCAGG	0.724796	9.00136e-18	Hyper-methylation
LUAD_rep1	ENSG00000154518.9	ATP5MC3	protein_coding	GAATG	-0.508261	1.35074e-13	Hypo-methylation
LUAD_rep1	ENSG00000154553.16	PDLIM3	protein_coding	TCACT	-0.634927	1.32689e-07	Hypo-methylation
LUAD_rep1	ENSG00000154783.12	FGD5	protein_coding	ACATT	-0.558751	3.48907e-06	Hypo-methylation
LUAD_rep1	ENSG00000154783.12	FGD5	protein_coding	AAAGA	0.884446	2.78806e-123	Hyper-methylation
LUAD_rep1	ENSG00000155189.12	AGPAT5	protein_coding	TGAGA	0.523297	1.67819e-08	Hyper-methylation
LUAD_rep1	ENSG00000155561.15	NUP205	protein_coding	GCAGC	0.555024	6.55653e-09	Hyper-methylation
LUAD_rep1	ENSG00000155792.10	DEPTOR	protein_coding	TCAGT	0.576341	1.08658e-20	Hyper-methylation
LUAD_rep1	ENSG00000156467.10	UQCRB	protein_coding	ACACT	0.517663	9.58982e-05	Hyper-methylation
LUAD_rep1	ENSG00000156467.10	UQCRB	protein_coding	ATACA	-0.511261	1.24359e-08	Hypo-methylation
LUAD_rep1	ENSG00000156675.16	RAB11FIP1	protein_coding	TCAGT	0.574375	3.62806e-18	Hyper-methylation
LUAD_rep1	ENSG00000156735.11	BAG4	protein_coding	TCAGG	0.724183	6.23196e-12	Hyper-methylation
LUAD_rep1	ENSG00000056736.10	IL17RB	protein_coding	TGAGA	-0.518831	1.71272e-11	Hypo-methylation
LUAD_rep1	ENSG00000046889.19	PREX2	protein_coding	AAAGT	0.622032	4.0091e-13	Hyper-methylation
LUAD_rep1	ENSG00000143390.17	RFX5	protein_coding	GAAAA	-0.568675	4.49275e-29	Hypo-methylation
LUAD_rep1	ENSG00000106246.18	PTCD1	protein_coding	CAAGT	-0.550219	4.70768e-07	Hypo-methylation
LUAD_rep1	ENSG00000198169.9	ZNF251	protein_coding	GCAAC	-0.568601	4.36155e-09	Hypo-methylation
LUAD_rep1	ENSG00000161010.15	MRNIP	protein_coding	TCACA	-0.689534	8.12552e-31	Hypo-methylation
LUAD_rep1	ENSG00000161896.12	IP6K3	protein_coding	TTAAT	0.570005	6.68864e-08	Hyper-methylation
LUAD_rep1	ENSG00000162714.12	ZNF496	protein_coding	CAAGA	0.55482	4.17894e-06	Hyper-methylation
LUAD_rep1	ENSG00000010072.16	SPRTN	protein_coding	AAAGA	0.569197	1.7958e-08	Hyper-methylation
LUAD_rep1	ENSG00000010072.16	SPRTN	protein_coding	TAAGT	-0.518948	1.94302e-06	Hypo-methylation
LUAD_rep1	ENSG00000163071.11	SPATA18	protein_coding	ATATA	-0.567246	8.7444e-13	Hypo-methylation
LUAD_rep1	ENSG00000163071.11	SPATA18	protein_coding	CTAAA	0.520572	8.46413e-07	Hyper-methylation
LUAD_rep1	ENSG00000143942.5	CHAC2	protein_coding	TTAAA	0.520755	0.000147467	Hyper-methylation
LUAD_rep1	ENSG00000163249.13	CCNYL1	protein_coding	GAAGA	-0.604011	6.94538e-09	Hypo-methylation
LUAD_rep1	ENSG00000163625.16	WDFY3	protein_coding	TCACA	0.739387	2.10769e-18	Hyper-methylation
LUAD_rep1	ENSG00000163660.12	CCNL1	protein_coding	AAAGT	0.650019	1.05705e-18	Hyper-methylation
LUAD_rep1	ENSG00000163683.12	SMIM14	protein_coding	GAAAA	0.570806	1.61031e-08	Hyper-methylation
LUAD_rep1	ENSG00000138771.16	SHROOM3	protein_coding	ACATT	-0.699623	2.69822e-12	Hypo-methylation
LUAD_rep1	ENSG00000163754.18	GYG1	protein_coding	TCATC	-0.669405	5.55523e-10	Hypo-methylation
LUAD_rep1	ENSG00000163788.14	SNRK	protein_coding	GAAGT	0.75058	5.77884e-30	Hyper-methylation
LUAD_rep1	ENSG00000163788.14	SNRK	protein_coding	GCATA	0.555513	4.12203e-06	Hyper-methylation
LUAD_rep1	ENSG00000163788.14	SNRK	protein_coding	ATACA	-0.727827	6.1048e-11	Hypo-methylation
LUAD_rep1	ENSG00000163788.14	SNRK	protein_coding	AAAGT	0.574411	3.20533e-12	Hyper-methylation
LUAD_rep1	ENSG00000163818.17	LZTFL1	protein_coding	TTACA	0.661738	3.99437e-10	Hyper-methylation
LUAD_rep1	ENSG00000163877.11	SNIP1	protein_coding	TTAAC	-0.557658	3.43272e-13	Hypo-methylation
LUAD_rep1	ENSG00000163877.11	SNIP1	protein_coding	TAAGT	-0.620353	7.15704e-20	Hypo-methylation
LUAD_rep1	ENSG00000163898.10	LIPH	protein_coding	CCATC	-0.759348	4.70081e-23	Hypo-methylation
LUAD_rep1	ENSG00000163947.12	ARHGEF3	protein_coding	AAAAG	0.813957	4.49903e-37	Hyper-methylation
LUAD_rep1	ENSG00000164035.10	EMCN	protein_coding	AAAAG	0.535561	1.00243e-46	Hyper-methylation
LUAD_rep1	ENSG00000164035.10	EMCN	protein_coding	AAAGA	0.522516	1.21714e-45	Hyper-methylation
LUAD_rep1	ENSG00000164035.10	EMCN	protein_coding	AAAGA	0.559596	2.07396e-52	Hyper-methylation
LUAD_rep1	ENSG00000164128.7	NPY1R	protein_coding	GCAGG	0.554638	1.66184e-07	Hyper-methylation
LUAD_rep1	ENSG00000164128.7	NPY1R	protein_coding	TCAGA	0.907846	5.32681e-34	Hyper-methylation
LUAD_rep1	ENSG00000164151.12	ICE1	protein_coding	AAAGA	-0.647953	5.08625e-10	Hypo-methylation
LUAD_rep1	ENSG00000164168.8	TMEM184C	protein_coding	AAAAG	-0.692872	6.29875e-18	Hypo-methylation
LUAD_rep1	ENSG00000164176.13	EDIL3	protein_coding	TTACA	-0.508977	1.4182e-15	Hypo-methylation
LUAD_rep1	ENSG00000164187.7	LMBRD2	protein_coding	ATAGA	0.571833	2.3723e-07	Hyper-methylation
LUAD_rep1	ENSG00000164187.7	LMBRD2	protein_coding	TAAGT	0.615763	2.89732e-09	Hyper-methylation
LUAD_rep1	ENSG00000164253.14	WDR41	protein_coding	GAAGT	0.56825	6.75346e-17	Hyper-methylation
LUAD_rep1	ENSG00000157510.14	AFAP1L1	protein_coding	CCAGG	0.693254	7.71907e-29	Hyper-methylation
LUAD_rep1	ENSG00000131711.15	MAP1B	protein_coding	TAAGT	-0.509707	3.19555e-09	Hypo-methylation
LUAD_rep1	ENSG00000164342.13	TLR3	protein_coding	CAAAG	-0.599561	1.02645e-15	Hypo-methylation
LUAD_rep1	ENSG00000164379.7	FOXQ1	protein_coding	CTACA	-0.701622	1.52703e-52	Hypo-methylation
LUAD_rep1	ENSG00000145506.14	NKD2	protein_coding	GCACC	-0.612071	2.2704e-22	Hypo-methylation
LUAD_rep1	ENSG00000164576.12	SAP30L	protein_coding	GAATG	0.565798	3.46081e-22	Hyper-methylation
LUAD_rep1	ENSG00000164603.12	BMT2	protein_coding	TGAGG	-0.60541	1.03905e-14	Hypo-methylation
LUAD_rep1	ENSG00000164603.12	BMT2	protein_coding	GCACT	-0.501683	9.12447e-07	Hypo-methylation
LUAD_rep1	ENSG00000113013.15	HSPA9	protein_coding	CAAGT	0.598622	1.02231e-07	Hyper-methylation
LUAD_rep1	ENSG00000113013.15	HSPA9	protein_coding	AAAGT	0.519049	1.04836e-05	Hyper-methylation
LUAD_rep1	ENSG00000164764.11	SBSPON	protein_coding	AAATA	-0.582759	2.27604e-06	Hypo-methylation
LUAD_rep1	ENSG00000164808.17	SPIDR	protein_coding	TCAGA	-0.690818	1.02048e-08	Hypo-methylation
LUAD_rep1	ENSG00000164808.17	SPIDR	protein_coding	TTACA	0.912758	7.47339e-43	Hyper-methylation
LUAD_rep1	ENSG00000129422.14	MTUS1	protein_coding	GCACT	-0.569761	5.342e-26	Hypo-methylation
LUAD_rep1	ENSG00000164867.11	NOS3	protein_coding	TCACA	0.627897	3.84824e-17	Hyper-methylation
LUAD_rep1	ENSG00000164896.20	FASTK	protein_coding	GCACC	0.515414	2.52818e-07	Hyper-methylation
LUAD_rep1	ENSG00000164933.12	SLC25A32	protein_coding	TGAGA	0.616936	2.64941e-09	Hyper-methylation
LUAD_rep1	ENSG00000164933.12	SLC25A32	protein_coding	ACATG	-0.671048	7.42117e-12	Hypo-methylation
LUAD_rep1	ENSG00000164933.12	SLC25A32	protein_coding	TCAGA	-0.675784	3.12724e-10	Hypo-methylation
LUAD_rep1	ENSG00000164944.12	VIRMA	protein_coding	GCATA	-0.999878	0	Hypo-methylation
LUAD_rep1	ENSG00000164944.12	VIRMA	protein_coding	TCAGA	0.653896	6.33969e-12	Hyper-methylation
LUAD_rep1	ENSG00000164944.12	VIRMA	protein_coding	ATATA	0.662849	3.61806e-10	Hyper-methylation
LUAD_rep1	ENSG00000164983.7	TMEM65	protein_coding	GAAGT	-0.560184	4.54816e-09	Hypo-methylation
LUAD_rep1	ENSG00000165171.11	METTL27	protein_coding	CCAGG	-0.522773	5.99143e-10	Hypo-methylation
LUAD_rep1	ENSG00000048140.18	TSPAN17	protein_coding	TAAGT	-0.531671	3.96318e-05	Hypo-methylation
LUAD_rep1	ENSG00000166526.18	ZNF3	protein_coding	CCAAC	-0.502475	0.00013919	Hypo-methylation
LUAD_rep1	ENSG00000166526.18	ZNF3	protein_coding	TCAGA	-0.640589	6.5698e-13	Hypo-methylation
LUAD_rep1	ENSG00000170561.13	IRX2	protein_coding	CAAGA	0.545704	2.3535e-08	Hyper-methylation
LUAD_rep1	ENSG00000168152.13	THAP9	protein_coding	CTAAT	-0.537946	1.13783e-08	Hypo-methylation
LUAD_rep1	ENSG00000114742.14	WDR48	protein_coding	ACATA	0.504266	5.43348e-17	Hyper-methylation
LUAD_rep1	ENSG00000168556.7	ING2	protein_coding	CGAGA	-0.53586	2.40734e-09	Hypo-methylation
LUAD_rep1	ENSG00000169495.5	HTRA4	protein_coding	TTAAC	-0.793616	2.57646e-19	Hypo-methylation
LUAD_rep1	ENSG00000169313.10	P2RY12	protein_coding	TCAGA	-0.573601	7.06093e-06	Hypo-methylation
LUAD_rep1	ENSG00000171303.7	KCNK3	protein_coding	GTAGC	-0.714014	4.04381e-62	Hypo-methylation
LUAD_rep1	ENSG00000170745.12	KCNS3	protein_coding	GCATC	-0.697065	1.33946e-112	Hypo-methylation
LUAD_rep1	ENSG00000170006.12	TMEM154	protein_coding	TAAAG	-0.535912	9.09178e-05	Hypo-methylation
LUAD_rep1	ENSG00000169902.15	TPST1	protein_coding	GTAGC	-0.527508	2.78418e-08	Hypo-methylation
LUAD_rep1	ENSG00000168672.4	LRATD2	protein_coding	TTAAA	-0.508436	0.000281623	Hypo-methylation
LUAD_rep1	ENSG00000169047.5	IRS1	protein_coding	CAAGG	0.66024	2.4671e-08	Hyper-methylation
LUAD_rep1	ENSG00000169047.5	IRS1	protein_coding	CCAAG	-0.53686	0.000224643	Hypo-methylation
LUAD_rep1	ENSG00000170989.10	S1PR1	protein_coding	AAAAC	0.766261	0	Hyper-methylation
LUAD_rep1	ENSG00000104228.13	TRIM35	protein_coding	CGAGT	0.756696	2.68274e-12	Hyper-methylation
LUAD_rep1	ENSG00000168758.11	SEMA4C	protein_coding	GCACC	-0.558876	1.34113e-08	Hypo-methylation
LUAD_rep1	ENSG00000168758.11	SEMA4C	protein_coding	GCATG	0.512911	4.04023e-06	Hyper-methylation
LUAD_rep1	ENSG00000172007.7	RAB33B	protein_coding	TAAGA	0.520375	9.51094e-06	Hyper-methylation
LUAD_rep1	ENSG00000169871.13	TRIM56	protein_coding	GCAGG	-0.518112	1.69504e-07	Hypo-methylation
LUAD_rep1	ENSG00000187954.12	CYHR1	protein_coding	GCATA	0.999889	0	Hyper-methylation
LUAD_rep1	ENSG00000171132.14	PRKCE	protein_coding	AAAGA	0.578344	6.52934e-14	Hyper-methylation
LUAD_rep1	ENSG00000171132.14	PRKCE	protein_coding	TTATT	0.808728	6.53061e-115	Hyper-methylation
LUAD_rep1	ENSG00000005700.15	IBTK	protein_coding	TTAGC	0.517137	1.08061e-07	Hyper-methylation
LUAD_rep1	ENSG00000171161.13	ZNF672	protein_coding	CCACT	-0.635681	2.69137e-09	Hypo-methylation
LUAD_rep1	ENSG00000170185.10	USP38	protein_coding	TCATC	-0.880141	1.36351e-30	Hypo-methylation
LUAD_rep1	ENSG00000213203.3	GIMAP1	protein_coding	TTAGG	-0.529824	1.97192e-14	Hypo-methylation
LUAD_rep1	ENSG00000171115.4	GIMAP8	protein_coding	ATAGC	-0.553997	1.04469e-30	Hypo-methylation
LUAD_rep1	ENSG00000171115.4	GIMAP8	protein_coding	TCAAC	-0.553712	9.77008e-35	Hypo-methylation
LUAD_rep1	ENSG00000171115.4	GIMAP8	protein_coding	GAAGA	0.62343	6.98944e-47	Hyper-methylation
LUAD_rep1	ENSG00000169429.11	CXCL8	protein_coding	ATAAA	-0.592275	1.2954e-10	Hypo-methylation
LUAD_rep1	ENSG00000173320.12	STOX2	protein_coding	CAAGT	-0.75823	2.39808e-15	Hypo-methylation
LUAD_rep1	ENSG00000113758.13	DBN1	protein_coding	CCAGG	0.673344	2.69625e-08	Hyper-methylation
LUAD_rep1	ENSG00000173960.14	UBXN2A	protein_coding	TAAGT	-0.651206	1.55635e-08	Hypo-methylation
LUAD_rep1	ENSG00000174946.7	GPR171	protein_coding	TCACA	0.701845	9.88236e-22	Hyper-methylation
LUAD_rep1	ENSG00000173542.9	MOB1B	protein_coding	CAAGT	-0.789452	5.47924e-23	Hypo-methylation
LUAD_rep1	ENSG00000173542.9	MOB1B	protein_coding	ATATA	-0.72992	1.32876e-17	Hypo-methylation
LUAD_rep1	ENSG00000172985.11	SH3RF3	protein_coding	TCACC	-0.651186	9.94357e-10	Hypo-methylation
LUAD_rep1	ENSG00000172985.11	SH3RF3	protein_coding	CAAGT	0.508104	2.19906e-06	Hyper-methylation
LUAD_rep1	ENSG00000187955.12	COL14A1	protein_coding	CAAGA	-0.53906	8.25577e-06	Hypo-methylation
LUAD_rep1	ENSG00000187955.12	COL14A1	protein_coding	CCAAC	0.541173	2.60303e-05	Hyper-methylation
LUAD_rep1	ENSG00000003402.20	CFLAR	protein_coding	TTACT	0.773625	1.51126e-72	Hyper-methylation
LUAD_rep1	ENSG00000137364.5	TPMT	protein_coding	CAAAG	0.641103	1.06564e-15	Hyper-methylation
LUAD_rep1	ENSG00000173744.17	AGFG1	protein_coding	TCATA	-0.69417	1.5887e-20	Hypo-methylation
LUAD_rep1	ENSG00000006715.16	VPS41	protein_coding	ACAAC	-0.550772	6.49119e-06	Hypo-methylation
LUAD_rep1	ENSG00000006715.16	VPS41	protein_coding	TAAGG	0.797916	7.58769e-26	Hyper-methylation
LUAD_rep1	ENSG00000106034.18	CPED1	protein_coding	ACAGA	-0.53614	5.49956e-08	Hypo-methylation
LUAD_rep1	ENSG00000106603.19	COA1	protein_coding	CCATC	-0.862229	2.19669e-56	Hypo-methylation
LUAD_rep1	ENSG00000173930.9	SLCO4C1	protein_coding	ACATG	-0.61691	2.22693e-10	Hypo-methylation
LUAD_rep1	ENSG00000173706.14	HEG1	protein_coding	GCAGG	-0.735242	1.56687e-81	Hypo-methylation
LUAD_rep1	ENSG00000135821.19	GLUL	protein_coding	GTAGG	0.769477	3.09895e-16	Hyper-methylation
LUAD_rep1	ENSG00000135821.19	GLUL	protein_coding	GCACC	-0.505968	2.07661e-06	Hypo-methylation
LUAD_rep1	ENSG00000174705.13	SH3PXD2B	protein_coding	TGAGG	0.525498	5.67915e-14	Hyper-methylation
LUAD_rep1	ENSG00000173641.17	HSPB7	protein_coding	ACACA	0.51571	7.47855e-07	Hyper-methylation
LUAD_rep1	ENSG00000173641.17	HSPB7	protein_coding	CCACC	-0.748405	6.01622e-16	Hypo-methylation
LUAD_rep1	ENSG00000164830.18	OXR1	protein_coding	GTATA	0.544668	6.15499e-10	Hyper-methylation
LUAD_rep1	ENSG00000164830.18	OXR1	protein_coding	TGAGA	0.648388	4.03233e-14	Hyper-methylation
LUAD_rep1	ENSG00000164830.18	OXR1	protein_coding	GAAGT	0.769677	3.94827e-22	Hyper-methylation
LUAD_rep1	ENSG00000174738.13	NR1D2	protein_coding	TAAGC	-0.582651	5.52788e-16	Hypo-methylation
LUAD_rep1	ENSG00000066422.5	ZBTB11	protein_coding	TTAGC	0.676858	4.65037e-13	Hyper-methylation
LUAD_rep1	ENSG00000134717.18	BTF3L4	protein_coding	CCACT	-0.696608	3.01163e-22	Hypo-methylation
LUAD_rep1	ENSG00000134717.18	BTF3L4	protein_coding	TCAGA	-0.570094	9.71279e-12	Hypo-methylation
LUAD_rep1	ENSG00000253729.8	PRKDC	protein_coding	AAAGC	-0.553218	5.0073e-08	Hypo-methylation
LUAD_rep1	ENSG00000172785.18	CBWD1	protein_coding	TTAGA	0.745684	1.31665e-19	Hyper-methylation
LUAD_rep1	ENSG00000172785.18	CBWD1	protein_coding	TCAAA	-0.502269	0.000270342	Hypo-methylation
LUAD_rep1	ENSG00000178694.10	NSUN3	protein_coding	TCACA	-0.531711	2.0276e-05	Hypo-methylation
LUAD_rep1	ENSG00000135317.13	SNX14	protein_coding	ACAGA	0.57218	3.07179e-11	Hyper-methylation
LUAD_rep1	ENSG00000196352.16	CD55	protein_coding	CTAAT	-0.56204	3.31665e-08	Hypo-methylation
LUAD_rep1	ENSG00000180801.14	ARSJ	protein_coding	GCAGG	-0.508222	2.12399e-05	Hypo-methylation
LUAD_rep1	ENSG00000177932.7	ZNF354C	protein_coding	ACAGG	-0.6428	7.92582e-10	Hypo-methylation
LUAD_rep1	ENSG00000176542.10	USF3	protein_coding	ACATA	-0.51482	0.000473022	Hypo-methylation
LUAD_rep1	ENSG00000181804.15	SLC9A9	protein_coding	CTAGG	0.756709	3.41525e-28	Hyper-methylation
LUAD_rep1	ENSG00000146826.17	MAP11	protein_coding	TCAGG	-0.642556	1.20714e-08	Hypo-methylation
LUAD_rep1	ENSG00000146826.17	MAP11	protein_coding	CCAAC	-0.699098	8.20932e-14	Hypo-methylation
LUAD_rep1	ENSG00000147548.17	NSD3	protein_coding	CAAGC	0.616847	8.40794e-12	Hyper-methylation
LUAD_rep1	ENSG00000018699.13	TTC27	protein_coding	ACATG	0.633349	4.97368e-07	Hyper-methylation
LUAD_rep1	ENSG00000155970.12	MICU3	protein_coding	AAAGT	0.560811	1.64251e-10	Hyper-methylation
LUAD_rep1	ENSG00000155970.12	MICU3	protein_coding	GTACC	0.932036	3.64766e-139	Hyper-methylation
LUAD_rep1	ENSG00000143924.19	EML4	protein_coding	GCAGA	-0.527986	4.97775e-08	Hypo-methylation
LUAD_rep1	ENSG00000143624.14	INTS3	protein_coding	CCAAC	0.540259	3.34313e-05	Hyper-methylation
LUAD_rep1	ENSG00000142961.14	MOB3C	protein_coding	CCATC	0.724334	1.10875e-13	Hyper-methylation
LUAD_rep1	ENSG00000178074.6	C2orf69	protein_coding	ACAGA	0.653799	2.09877e-09	Hyper-methylation
LUAD_rep1	ENSG00000145687.16	SSBP2	protein_coding	TTAAT	-0.506695	1.17344e-06	Hypo-methylation
LUAD_rep1	ENSG00000145687.16	SSBP2	protein_coding	GCATA	-0.622819	1.67307e-09	Hypo-methylation
LUAD_rep1	ENSG00000163082.10	SGPP2	protein_coding	AAAGT	0.649907	1.21679e-27	Hyper-methylation
LUAD_rep1	ENSG00000180828.3	BHLHE22	protein_coding	TTAAT	0.694138	5.1613e-11	Hyper-methylation
LUAD_rep1	ENSG00000163322.14	ABRAXAS1	protein_coding	AAAGT	0.552661	8.77113e-06	Hyper-methylation
LUAD_rep1	ENSG00000163322.14	ABRAXAS1	protein_coding	TAAAG	0.631593	6.73603e-08	Hyper-methylation
LUAD_rep1	ENSG00000163322.14	ABRAXAS1	protein_coding	CAAGA	0.723137	7.09029e-12	Hyper-methylation
LUAD_rep1	ENSG00000163322.14	ABRAXAS1	protein_coding	GAAGA	0.615168	3.57452e-08	Hyper-methylation
LUAD_rep1	ENSG00000136709.12	WDR33	protein_coding	AAAGT	0.514833	1.43642e-05	Hyper-methylation
LUAD_rep1	ENSG00000178567.8	EPM2AIP1	protein_coding	TCATA	0.558098	1.86399e-06	Hyper-methylation
LUAD_rep1	ENSG00000180233.11	ZNRF2	protein_coding	ATATC	-0.799655	7.28509e-21	Hypo-methylation
LUAD_rep1	ENSG00000058063.16	ATP11B	protein_coding	GAAGT	0.650936	1.2951e-12	Hyper-methylation
LUAD_rep1	ENSG00000004399.13	PLXND1	protein_coding	GCATT	0.53695	2.07141e-06	Hyper-methylation
LUAD_rep1	ENSG00000172197.11	MBOAT1	protein_coding	TTAAT	-0.713714	4.65519e-13	Hypo-methylation
LUAD_rep1	ENSG00000172197.11	MBOAT1	protein_coding	GCATC	0.584177	2.71045e-08	Hyper-methylation
LUAD_rep1	ENSG00000155975.10	VPS37A	protein_coding	GTAGA	-0.571688	7.67188e-09	Hypo-methylation
LUAD_rep1	ENSG00000155975.10	VPS37A	protein_coding	ATACT	0.757536	1.23105e-27	Hyper-methylation
LUAD_rep1	ENSG00000055130.17	CUL1	protein_coding	CAAAG	-0.672598	4.18776e-10	Hypo-methylation
LUAD_rep1	ENSG00000055130.17	CUL1	protein_coding	CTAAA	0.543583	2.37483e-05	Hyper-methylation
LUAD_rep1	ENSG00000086200.17	IPO11	protein_coding	TTAGG	0.683371	1.38967e-09	Hyper-methylation
LUAD_rep1	ENSG00000086200.17	IPO11	protein_coding	ACACT	0.660941	2.34869e-08	Hyper-methylation
LUAD_rep1	ENSG00000082213.18	C5orf22	protein_coding	CCAAC	0.554589	1.55224e-05	Hyper-methylation
LUAD_rep1	ENSG00000082213.18	C5orf22	protein_coding	AAAAG	-0.534435	0.000144301	Hypo-methylation
LUAD_rep1	ENSG00000144535.20	DIS3L2	protein_coding	GCAGG	-0.833375	9.73557e-26	Hypo-methylation
LUAD_rep1	ENSG00000188976.11	NOC2L	protein_coding	GCACC	-0.742043	1.39213e-25	Hypo-methylation
LUAD_rep1	ENSG00000182551.14	ADI1	protein_coding	TAAGA	-0.673199	1.67779e-11	Hypo-methylation
LUAD_rep1	ENSG00000182551.14	ADI1	protein_coding	TAAGA	0.541129	8.96456e-07	Hyper-methylation
LUAD_rep1	ENSG00000184731.6	FAM110C	protein_coding	TAAGA	0.503654	0.000308272	Hyper-methylation
LUAD_rep1	ENSG00000164684.13	ZNF704	protein_coding	TAAGG	-0.511891	3.50487e-08	Hypo-methylation
LUAD_rep1	ENSG00000184005.11	ST6GALNAC3	protein_coding	ATATA	0.514729	6.41267e-05	Hyper-methylation
LUAD_rep1	ENSG00000146757.14	ZNF92	protein_coding	GAAGA	-0.698529	3.7501e-09	Hypo-methylation
LUAD_rep1	ENSG00000146757.14	ZNF92	protein_coding	TTAAT	0.643907	3.94807e-06	Hyper-methylation
LUAD_rep1	ENSG00000184428.13	TOP1MT	protein_coding	GCAGG	-0.541477	4.88826e-09	Hypo-methylation
LUAD_rep1	ENSG00000185621.11	LMLN	protein_coding	AAAGA	-0.625871	1.41931e-19	Hypo-methylation
LUAD_rep1	ENSG00000198315.11	ZKSCAN8	protein_coding	ATATC	0.716918	6.47918e-14	Hyper-methylation
LUAD_rep1	ENSG00000053372.5	MRTO4	protein_coding	AAAAC	-0.730499	8.5092e-41	Hypo-methylation
LUAD_rep1	ENSG00000163932.15	PRKCD	protein_coding	GCACC	-0.688629	2.70555e-09	Hypo-methylation
LUAD_rep1	ENSG00000114013.16	CD86	protein_coding	ACATA	0.679709	8.36225e-26	Hyper-methylation
LUAD_rep1	ENSG00000196981.4	WDR5B	protein_coding	CAAGG	-0.542296	6.11658e-07	Hypo-methylation
LUAD_rep1	ENSG00000151276.23	MAGI1	protein_coding	TAAGA	0.78131	7.69978e-19	Hyper-methylation
LUAD_rep1	ENSG00000184898.7	RBM43	protein_coding	CTAAA	-0.54504	4.45924e-05	Hypo-methylation
LUAD_rep1	ENSG00000184898.7	RBM43	protein_coding	CAAAG	-0.608606	2.05079e-10	Hypo-methylation
LUAD_rep1	ENSG00000005469.12	CROT	protein_coding	CAAGT	0.570052	1.22663e-08	Hyper-methylation
LUAD_rep1	ENSG00000185798.8	WDR53	protein_coding	GAAGG	-0.538926	1.18396e-07	Hypo-methylation
LUAD_rep1	ENSG00000155016.18	CYP2U1	protein_coding	CCACA	-0.524745	4.65594e-06	Hypo-methylation
LUAD_rep1	ENSG00000155016.18	CYP2U1	protein_coding	TCAGA	0.568763	7.19732e-08	Hyper-methylation
LUAD_rep1	ENSG00000186364.12	NUDT17	protein_coding	ACATG	0.725469	5.32091e-12	Hyper-methylation
LUAD_rep1	ENSG00000176853.16	FAM91A1	protein_coding	GAAGA	-0.599812	4.32955e-10	Hypo-methylation
LUAD_rep1	ENSG00000187257.16	RSBN1L	protein_coding	ATATA	-0.557363	1.01085e-09	Hypo-methylation
LUAD_rep1	ENSG00000186105.8	LRRC70	protein_coding	ACATC	0.700485	6.34263e-15	Hyper-methylation
LUAD_rep1	ENSG00000186105.8	LRRC70	protein_coding	GTATA	-0.56523	1.00676e-05	Hypo-methylation
LUAD_rep1	ENSG00000187068.3	C3orf70	protein_coding	TAAAG	-0.669634	1.23636e-08	Hypo-methylation
LUAD_rep1	ENSG00000164066.13	INTU	protein_coding	CTACT	-0.695582	1.25981e-16	Hypo-methylation
LUAD_rep1	ENSG00000186889.10	TMEM17	protein_coding	CCAGG	-0.535136	2.1035e-11	Hypo-methylation
LUAD_rep1	ENSG00000169131.13	ZNF354A	protein_coding	TCAGT	0.569362	4.01611e-11	Hyper-methylation
LUAD_rep1	ENSG00000106070.20	GRB10	protein_coding	GCACA	0.999867	0	Hyper-methylation
LUAD_rep1	ENSG00000106070.20	GRB10	protein_coding	GCACC	-0.688999	8.20521e-09	Hypo-methylation
LUAD_rep1	ENSG00000106683.15	LIMK1	protein_coding	TCATC	-0.512506	2.62629e-06	Hypo-methylation
LUAD_rep1	ENSG00000106683.15	LIMK1	protein_coding	ACATC	-0.927792	1.29592e-60	Hypo-methylation
LUAD_rep1	ENSG00000106683.15	LIMK1	protein_coding	CGAGA	0.721794	3.11724e-11	Hyper-methylation
LUAD_rep1	ENSG00000147649.10	MTDH	protein_coding	AAAGT	-0.613234	1.88651e-14	Hypo-methylation
LUAD_rep1	ENSG00000071205.12	ARHGAP10	protein_coding	GAAGT	0.534631	1.86761e-16	Hyper-methylation
LUAD_rep1	ENSG00000071205.12	ARHGAP10	protein_coding	CCACC	0.619938	8.91065e-24	Hyper-methylation
LUAD_rep1	ENSG00000088280.19	ASAP3	protein_coding	CAAGG	0.520032	3.41897e-07	Hyper-methylation
LUAD_rep1	ENSG00000127946.17	HIP1	protein_coding	GTAGG	0.605278	4.84399e-15	Hyper-methylation
LUAD_rep1	ENSG00000113971.20	NPHP3	protein_coding	CGAGA	0.65771	3.37286e-08	Hyper-methylation
LUAD_rep1	ENSG00000145216.16	FIP1L1	protein_coding	AAAGA	-0.614684	1.15554e-16	Hypo-methylation
LUAD_rep1	ENSG00000122565.19	CBX3	protein_coding	GTACT	-0.516634	2.63296e-07	Hypo-methylation
LUAD_rep1	ENSG00000160908.15	ZNF394	protein_coding	CCAAT	-0.569964	3.15383e-09	Hypo-methylation
LUAD_rep1	ENSG00000185414.20	MRPL30	protein_coding	AAAGA	-0.666932	4.17783e-12	Hypo-methylation
LUAD_rep1	ENSG00000164465.19	DCBLD1	protein_coding	GAAGA	0.926781	3.21843e-54	Hyper-methylation
LUAD_rep1	ENSG00000091436.17	MAP3K20	protein_coding	TAAAG	0.50941	8.95478e-06	Hyper-methylation
LUAD_rep1	ENSG00000091436.17	MAP3K20	protein_coding	AAAGA	-0.614368	1.27486e-16	Hypo-methylation
LUAD_rep1	ENSG00000162512.16	SDC3	protein_coding	ACACA	0.575307	9.53147e-06	Hyper-methylation
LUAD_rep1	ENSG00000145868.17	FBXO38	protein_coding	CCATA	-0.755159	6.2566e-24	Hypo-methylation
LUAD_rep1	ENSG00000196812.5	ZSCAN16	protein_coding	GAAGA	-0.591745	2.24237e-12	Hypo-methylation
LUAD_rep1	ENSG00000188883.5	KLRG2	protein_coding	CTAAG	0.620291	5.89439e-08	Hyper-methylation
LUAD_rep1	ENSG00000153107.13	ANAPC1	protein_coding	TTACA	0.527834	7.36448e-12	Hyper-methylation
LUAD_rep1	ENSG00000034677.13	RNF19A	protein_coding	ATATA	0.582903	1.8925e-18	Hyper-methylation
LUAD_rep1	ENSG00000034677.13	RNF19A	protein_coding	TTAAT	0.597523	1.59372e-18	Hyper-methylation
LUAD_rep1	ENSG00000034677.13	RNF19A	protein_coding	CTACC	0.504145	3.65449e-13	Hyper-methylation
LUAD_rep1	ENSG00000248333.8	CDK11B	protein_coding	CAAGA	-0.512901	9.15565e-08	Hypo-methylation
LUAD_rep1	ENSG00000168566.13	SNRNP48	protein_coding	TCACT	0.517432	1.19396e-06	Hyper-methylation
LUAD_rep1	ENSG00000127249.15	ATP13A4	protein_coding	GCAGA	0.602941	7.49319e-09	Hyper-methylation
LUAD_rep1	ENSG00000127249.15	ATP13A4	protein_coding	TTATC	-0.685084	1.39509e-11	Hypo-methylation
LUAD_rep1	ENSG00000113657.13	DPYSL3	protein_coding	CAAGT	-0.590633	3.44461e-15	Hypo-methylation
LUAD_rep1	ENSG00000129691.16	ASH2L	protein_coding	TGAGA	0.523395	7.84783e-11	Hyper-methylation
LUAD_rep1	ENSG00000038382.20	TRIO	protein_coding	ATAAC	0.572816	3.24347e-06	Hyper-methylation
LUAD_rep1	ENSG00000082996.20	RNF13	protein_coding	ATATA	-0.551265	2.37484e-06	Hypo-methylation
LUAD_rep1	ENSG00000082996.20	RNF13	protein_coding	CGAGA	0.709285	2.85356e-12	Hyper-methylation
LUAD_rep1	ENSG00000213699.9	SLC35F6	protein_coding	CAAGT	-0.584777	1.2682e-06	Hypo-methylation
LUAD_rep1	ENSG00000235173.7	HGH1	protein_coding	ACAGC	-0.690911	2.75612e-17	Hypo-methylation
LUAD_rep1	ENSG00000116604.18	MEF2D	protein_coding	TCACC	-0.536922	7.5158e-06	Hypo-methylation
LUAD_rep1	ENSG00000065183.16	WDR3	protein_coding	ACAGA	-0.554337	1.01474e-09	Hypo-methylation
LUAD_rep1	ENSG00000065183.16	WDR3	protein_coding	GCAGA	0.585978	3.51995e-11	Hyper-methylation
LUAD_rep1	ENSG00000065183.16	WDR3	protein_coding	GAAGT	0.530099	3.42738e-08	Hyper-methylation
LUAD_rep1	ENSG00000127989.14	MTERF1	protein_coding	ACAGA	-0.567493	2.76524e-05	Hypo-methylation
LUAD_rep1	ENSG00000164924.18	YWHAZ	protein_coding	GAACC	-0.658762	1.54078e-18	Hypo-methylation
LUAD_rep1	ENSG00000164924.18	YWHAZ	protein_coding	TTAAC	-0.567632	2.97189e-14	Hypo-methylation
LUAD_rep1	ENSG00000105983.22	LMBR1	protein_coding	CAAGA	-0.559154	5.3648e-07	Hypo-methylation
LUAD_rep1	ENSG00000146828.18	SLC12A9	protein_coding	CCAAC	0.517199	2.04334e-05	Hyper-methylation
LUAD_rep1	ENSG00000115841.21	RMDN2	protein_coding	TAAGT	-0.600733	8.62822e-10	Hypo-methylation
LUAD_rep1	ENSG00000115841.21	RMDN2	protein_coding	GTACC	0.584822	1.25837e-09	Hyper-methylation
LUAD_rep1	ENSG00000086619.14	ERO1B	protein_coding	TTAAT	-0.507726	2.82957e-05	Hypo-methylation
LUAD_rep1	ENSG00000086619.14	ERO1B	protein_coding	TAAAG	-0.848075	2.57532e-27	Hypo-methylation
LUAD_rep1	ENSG00000115414.20	FN1	protein_coding	GCAGA	-0.594677	2.49896e-18	Hypo-methylation
LUAD_rep1	ENSG00000115414.20	FN1	protein_coding	ACAGA	0.701884	9.07007e-23	Hyper-methylation
LUAD_rep1	ENSG00000115414.20	FN1	protein_coding	CCAGG	-0.549487	5.18234e-08	Hypo-methylation
LUAD_rep1	ENSG00000213533.13	STIMATE	protein_coding	CGAGA	0.745944	2.38493e-27	Hyper-methylation
LUAD_rep1	ENSG00000135316.18	SYNCRIP	protein_coding	CCAGT	0.523278	1.80315e-05	Hyper-methylation
LUAD_rep1	ENSG00000196776.16	CD47	protein_coding	GTAAT	-0.621482	2.27423e-12	Hypo-methylation
LUAD_rep1	ENSG00000196776.16	CD47	protein_coding	TGAGA	-0.529122	8.04137e-08	Hypo-methylation
LUAD_rep1	ENSG00000196923.14	PDLIM7	protein_coding	GCACC	0.882416	6.14994e-28	Hyper-methylation
LUAD_rep1	ENSG00000119899.13	SLC17A5	protein_coding	TTACA	-0.749143	1.11572e-30	Hypo-methylation
LUAD_rep1	ENSG00000164209.17	SLC25A46	protein_coding	TGAGA	0.502095	9.59828e-18	Hyper-methylation
LUAD_rep1	ENSG00000164209.17	SLC25A46	protein_coding	GCACA	-0.909434	1.26139e-34	Hypo-methylation
LUAD_rep1	ENSG00000198648.11	STK39	protein_coding	GCAGG	-0.531123	9.35033e-14	Hypo-methylation
LUAD_rep1	ENSG00000081307.13	UBA5	protein_coding	TCAAA	0.574601	1.54929e-06	Hyper-methylation
LUAD_rep1	ENSG00000081307.13	UBA5	protein_coding	GAAGA	-0.747372	3.23876e-15	Hypo-methylation
LUAD_rep1	ENSG00000145907.15	G3BP1	protein_coding	GAAGA	0.598322	6.00795e-17	Hyper-methylation
LUAD_rep1	ENSG00000162896.6	PIGR	protein_coding	TCACC	-0.590073	2.46878e-134	Hypo-methylation
LUAD_rep1	ENSG00000198162.12	MAN1A2	protein_coding	CAAAG	0.508946	3.52512e-05	Hyper-methylation
LUAD_rep1	ENSG00000142655.13	PEX14	protein_coding	ACACA	-0.548118	2.39932e-07	Hypo-methylation
LUAD_rep1	ENSG00000196455.8	PIK3R4	protein_coding	ATACA	-0.52247	2.43954e-05	Hypo-methylation
LUAD_rep1	ENSG00000196455.8	PIK3R4	protein_coding	TCAGA	-0.632642	1.06916e-08	Hypo-methylation
LUAD_rep1	ENSG00000163939.18	PBRM1	protein_coding	CTAAT	-0.576537	2.50115e-15	Hypo-methylation
LUAD_rep1	ENSG00000180900.20	SCRIB	protein_coding	GAAGA	-0.501308	8.78702e-05	Hypo-methylation
LUAD_rep1	ENSG00000163867.17	ZMYM6	protein_coding	GCAGC	-0.502671	0.000205487	Hypo-methylation
LUAD_rep1	ENSG00000138375.13	SMARCAL1	protein_coding	CAAGT	-0.651693	8.03531e-12	Hypo-methylation
LUAD_rep1	ENSG00000146540.15	C7orf50	protein_coding	CCACA	-0.532576	1.5195e-10	Hypo-methylation
LUAD_rep1	ENSG00000123983.14	ACSL3	protein_coding	ACAGA	0.647104	4.29058e-20	Hyper-methylation
LUAD_rep1	ENSG00000112294.14	ALDH5A1	protein_coding	AAAGT	-0.541667	1.42763e-05	Hypo-methylation
LUAD_rep1	ENSG00000128513.16	POT1	protein_coding	GCAGA	0.526735	2.39107e-06	Hyper-methylation
LUAD_rep1	ENSG00000162777.17	DENND2D	protein_coding	GAAGA	0.632213	5.54929e-08	Hyper-methylation
LUAD_rep1	ENSG00000096070.19	BRPF3	protein_coding	CCACC	-0.844828	1.7415e-25	Hypo-methylation
LUAD_rep1	ENSG00000096070.19	BRPF3	protein_coding	AAAAG	0.628636	1.95084e-07	Hyper-methylation
LUAD_rep1	ENSG00000096070.19	BRPF3	protein_coding	CTACA	0.609901	2.53476e-07	Hyper-methylation
LUAD_rep1	ENSG00000115310.18	RTN4	protein_coding	CTAGA	0.582159	1.33897e-23	Hyper-methylation
LUAD_rep1	ENSG00000170364.12	SETMAR	protein_coding	CTACA	-0.523004	5.01753e-06	Hypo-methylation
LUAD_rep1	ENSG00000142627.13	EPHA2	protein_coding	CCATC	-0.724944	6.44105e-30	Hypo-methylation
LUAD_rep1	ENSG00000142627.13	EPHA2	protein_coding	CAAGA	-0.657011	1.51517e-25	Hypo-methylation
LUAD_rep1	ENSG00000197323.12	TRIM33	protein_coding	TCACA	-0.512876	8.5957e-05	Hypo-methylation
LUAD_rep1	ENSG00000197323.12	TRIM33	protein_coding	ATATT	-0.517059	3.70589e-06	Hypo-methylation
LUAD_rep1	ENSG00000120278.16	PLEKHG1	protein_coding	AAAGA	0.537245	6.57521e-09	Hyper-methylation
LUAD_rep1	ENSG00000143437.21	ARNT	protein_coding	AAAGA	0.509504	1.58374e-06	Hyper-methylation
LUAD_rep1	ENSG00000143437.21	ARNT	protein_coding	GAAAG	0.562251	3.90683e-09	Hyper-methylation
LUAD_rep1	ENSG00000143437.21	ARNT	protein_coding	GCAGG	-0.542307	4.58718e-09	Hypo-methylation
LUAD_rep1	ENSG00000132466.19	ANKRD17	protein_coding	CCACC	-0.572522	9.3724e-18	Hypo-methylation
LUAD_rep1	ENSG00000136682.15	CBWD2	nonsense_mediated_decay	AAAGA	0.553271	1.58195e-05	Hyper-methylation
LUAD_rep1	ENSG00000136682.15	CBWD2	nonsense_mediated_decay	GAAGG	0.686687	4.43411e-14	Hyper-methylation
LUAD_rep1	ENSG00000109381.20	ELF2	protein_coding	ATACA	0.758899	3.03059e-20	Hyper-methylation
LUAD_rep1	ENSG00000172469.16	MANEA	protein_coding	AAAAC	0.740858	3.4886e-44	Hyper-methylation
LUAD_rep1	ENSG00000197712.12	FAM114A1	protein_coding	AAAGA	0.537524	1.19788e-07	Hyper-methylation
LUAD_rep1	ENSG00000197712.12	FAM114A1	protein_coding	AAAGT	-0.72136	4.7973e-22	Hypo-methylation
LUAD_rep1	ENSG00000198642.7	KLHL9	protein_coding	TAATA	-0.674472	1.07483e-20	Hypo-methylation
LUAD_rep1	ENSG00000121578.13	B4GALT4	protein_coding	TTAAT	0.650414	4.88296e-08	Hyper-methylation
LUAD_rep1	ENSG00000179526.17	SHARPIN	nonsense_mediated_decay	CCACG	0.569284	2.08188e-06	Hyper-methylation
LUAD_rep1	ENSG00000142949.17	PTPRF	protein_coding	TCACA	0.584359	1.99098e-11	Hyper-methylation
LUAD_rep1	ENSG00000142949.17	PTPRF	protein_coding	ACATC	-0.592438	9.89273e-13	Hypo-methylation
LUAD_rep1	ENSG00000142949.17	PTPRF	protein_coding	GAAGA	-0.534684	1.33642e-06	Hypo-methylation
LUAD_rep1	ENSG00000142949.17	PTPRF	protein_coding	CCATG	-0.540171	9.77122e-09	Hypo-methylation
LUAD_rep1	ENSG00000168385.18	SEPTIN2	protein_coding	ATACA	0.589378	8.46153e-08	Hyper-methylation
LUAD_rep1	ENSG00000168385.18	SEPTIN2	protein_coding	ATACT	-0.559104	4.65022e-06	Hypo-methylation
LUAD_rep1	ENSG00000047849.21	MAP4	protein_coding	GCACC	-0.625251	1.75107e-26	Hypo-methylation
LUAD_rep1	ENSG00000047849.21	MAP4	protein_coding	CCAGG	-0.584952	1.70163e-15	Hypo-methylation
LUAD_rep1	ENSG00000133739.16	LRRCC1	protein_coding	AAAGA	0.58163	7.66449e-09	Hyper-methylation
LUAD_rep1	ENSG00000133739.16	LRRCC1	protein_coding	ACAGA	-0.507289	1.67287e-05	Hypo-methylation
LUAD_rep1	ENSG00000197579.8	TOPORS	protein_coding	TCAGA	0.521156	5.95471e-08	Hyper-methylation
LUAD_rep1	ENSG00000171368.12	TPPP	protein_coding	TCACA	-0.510825	2.12589e-05	Hypo-methylation
LUAD_rep1	ENSG00000171368.12	TPPP	protein_coding	TCACA	-0.557783	2.6466e-06	Hypo-methylation
LUAD_rep1	ENSG00000171368.12	TPPP	protein_coding	GCACC	0.645282	9.29381e-17	Hyper-methylation
LUAD_rep1	ENSG00000018408.15	WWTR1	protein_coding	CGAGT	0.608008	4.09477e-12	Hyper-methylation
LUAD_rep1	ENSG00000163848.20	ZNF148	protein_coding	TTAGC	-0.581324	1.37133e-07	Hypo-methylation
LUAD_rep1	ENSG00000137145.20	DENND4C	protein_coding	CCAGG	-0.720635	2.55003e-12	Hypo-methylation
LUAD_rep1	ENSG00000198837.10	DENND4B	protein_coding	CAAAG	0.52172	4.06687e-07	Hyper-methylation
LUAD_rep1	ENSG00000074964.17	ARHGEF10L	protein_coding	CCACT	0.518051	0.000340957	Hyper-methylation
LUAD_rep1	ENSG00000074964.17	ARHGEF10L	protein_coding	ACACG	-0.688489	8.54922e-09	Hypo-methylation
LUAD_rep1	ENSG00000116584.20	ARHGEF2	protein_coding	GCAGG	0.722002	4.34298e-10	Hyper-methylation
LUAD_rep1	ENSG00000116584.20	ARHGEF2	protein_coding	CTACC	0.741516	5.40356e-11	Hyper-methylation
LUAD_rep1	ENSG00000116584.20	ARHGEF2	protein_coding	GCATC	-0.999875	0	Hypo-methylation
LUAD_rep1	ENSG00000116584.20	ARHGEF2	protein_coding	GCAGG	0.580173	5.30093e-06	Hyper-methylation
LUAD_rep1	ENSG00000171467.16	ZNF318	protein_coding	TGAGA	-0.558841	6.74955e-06	Hypo-methylation
LUAD_rep1	ENSG00000171467.16	ZNF318	protein_coding	AAAGA	0.586178	2.46245e-06	Hyper-methylation
LUAD_rep1	ENSG00000171467.16	ZNF318	protein_coding	AAAGA	-0.565352	2.57984e-06	Hypo-methylation
LUAD_rep1	ENSG00000074047.22	GLI2	protein_coding	CCAAA	0.571566	9.82201e-06	Hyper-methylation
LUAD_rep1	ENSG00000198912.11	C1orf174	protein_coding	TTACA	0.815069	4.92011e-18	Hyper-methylation
LUAD_rep1	ENSG00000122786.20	CALD1	protein_coding	CTAAA	0.54139	5.95523e-45	Hyper-methylation
LUAD_rep1	ENSG00000112531.17	QKI	protein_coding	AAAGA	0.502862	2.1509e-08	Hyper-methylation
LUAD_rep1	ENSG00000144674.16	GOLGA4	protein_coding	AAAGA	0.653394	3.9761e-08	Hyper-methylation
LUAD_rep1	ENSG00000198829.6	SUCNR1	protein_coding	CTAAA	0.574457	5.38559e-05	Hyper-methylation
LUAD_rep1	ENSG00000175137.11	SH3BP5L	protein_coding	GAAGG	0.504328	6.4707e-06	Hyper-methylation
LUAD_rep1	ENSG00000203666.12	EFCAB2	protein_coding	ACATC	-0.753644	4.29908e-27	Hypo-methylation
LUAD_rep1	ENSG00000203666.12	EFCAB2	protein_coding	GCAGA	0.696744	9.05888e-24	Hyper-methylation
LUAD_rep1	ENSG00000168264.10	IRF2BP2	protein_coding	CCATC	-0.566958	3.40966e-12	Hypo-methylation
LUAD_rep1	ENSG00000198719.9	DLL1	protein_coding	CCAAC	-0.551612	1.04412e-07	Hypo-methylation
LUAD_rep1	ENSG00000130023.16	ERMARD	protein_coding	CCACA	0.777656	6.52628e-27	Hyper-methylation
LUAD_rep1	ENSG00000143768.13	LEFTY2	protein_coding	GAAGT	0.925499	1.48221e-50	Hyper-methylation
LUAD_rep1	ENSG00000143768.13	LEFTY2	protein_coding	CCACA	-0.924639	2.66417e-55	Hypo-methylation
LUAD_rep1	ENSG00000143507.18	DUSP10	protein_coding	CCACT	0.666188	2.66793e-10	Hyper-methylation
LUAD_rep1	ENSG00000162769.13	FLVCR1	protein_coding	GAAAC	-0.616308	1.11583e-21	Hypo-methylation
LUAD_rep1	ENSG00000123684.13	LPGAT1	protein_coding	TTAAT	0.585581	3.48821e-07	Hyper-methylation
LUAD_rep1	ENSG00000117594.10	HSD11B1	protein_coding	TCAAA	0.613386	2.94445e-17	Hyper-methylation
LUAD_rep1	ENSG00000130363.12	RSPH3	protein_coding	AAAGA	-0.51688	2.14648e-06	Hypo-methylation
LUAD_rep1	ENSG00000162889.11	MAPKAPK2	protein_coding	ACAAC	-0.610976	4.52917e-75	Hypo-methylation
LUAD_rep1	ENSG00000171943.12	SRGAP2C	protein_coding	TAAGG	0.553878	7.78417e-14	Hyper-methylation
LUAD_rep1	ENSG00000163435.16	ELF3	protein_coding	TTACT	-0.577508	3.58856e-29	Hypo-methylation
LUAD_rep1	ENSG00000116711.10	PLA2G4A	protein_coding	ACAGG	0.645793	5.59103e-14	Hyper-methylation
LUAD_rep1	ENSG00000116679.16	IVNS1ABP	protein_coding	CGAGT	0.566672	1.62236e-05	Hyper-methylation
LUAD_rep1	ENSG00000121486.12	TRMT1L	protein_coding	CTACA	-0.573609	6.10065e-17	Hypo-methylation
LUAD_rep1	ENSG00000135842.17	NIBAN1	protein_coding	GAATT	-0.699341	2.28041e-42	Hypo-methylation
LUAD_rep1	ENSG00000135828.11	RNASEL	protein_coding	ACACA	-0.569971	2.07147e-06	Hypo-methylation
LUAD_rep1	ENSG00000135828.11	RNASEL	protein_coding	AAAGA	0.914386	1.03266e-36	Hyper-methylation
LUAD_rep1	ENSG00000135828.11	RNASEL	protein_coding	GAAGA	-0.643423	2.36793e-06	Hypo-methylation
LUAD_rep1	ENSG00000143324.14	XPR1	protein_coding	CCATC	-0.70158	2.74772e-24	Hypo-methylation
LUAD_rep1	ENSG00000057252.13	SOAT1	protein_coding	TAAAG	-0.5003	2.4865e-12	Hypo-methylation
LUAD_rep1	ENSG00000076258.10	FMO4	protein_coding	GTACC	0.61491	2.65415e-06	Hyper-methylation
LUAD_rep1	ENSG00000143164.15	DCAF6	protein_coding	TAAAG	-0.887068	1.91212e-27	Hypo-methylation
LUAD_rep1	ENSG00000198771.11	RCSD1	protein_coding	CTAGG	-0.66221	1.75166e-14	Hypo-methylation
LUAD_rep1	ENSG00000152382.6	TADA1	protein_coding	TTAGA	0.599492	9.99236e-14	Hyper-methylation
LUAD_rep1	ENSG00000143157.12	POGK	protein_coding	GAAAG	0.611864	5.53264e-13	Hyper-methylation
LUAD_rep1	ENSG00000118217.6	ATF6	protein_coding	AAAAG	0.637702	1.72054e-15	Hyper-methylation
LUAD_rep1	ENSG00000118217.6	ATF6	protein_coding	ATACT	-0.64036	3.90338e-10	Hypo-methylation
LUAD_rep1	ENSG00000143224.18	PPOX	protein_coding	TCAGC	-0.749279	1.7175e-12	Hypo-methylation
LUAD_rep1	ENSG00000158769.18	F11R	protein_coding	GTAGG	-0.54473	3.57088e-10	Hypo-methylation
LUAD_rep1	ENSG00000026751.17	SLAMF7	protein_coding	AAAGT	0.648151	3.49076e-09	Hyper-methylation
LUAD_rep1	ENSG00000026751.17	SLAMF7	protein_coding	CCAGG	0.622722	8.52038e-17	Hyper-methylation
LUAD_rep1	ENSG00000162738.6	VANGL2	protein_coding	TAACA	-0.946501	5.13171e-102	Hypo-methylation
LUAD_rep1	ENSG00000162735.19	PEX19	protein_coding	CTAAA	0.502296	3.24801e-07	Hyper-methylation
LUAD_rep1	ENSG00000132716.19	DCAF8	protein_coding	TTAGC	-0.52729	7.32554e-09	Hypo-methylation
LUAD_rep1	ENSG00000132694.19	ARHGEF11	protein_coding	GAAGC	0.513066	7.03028e-05	Hyper-methylation
LUAD_rep1	ENSG00000132694.19	ARHGEF11	protein_coding	CCACC	-0.564061	3.29972e-11	Hypo-methylation
LUAD_rep1	ENSG00000132688.11	NES	protein_coding	GTAGG	0.843342	3.96871e-79	Hyper-methylation
LUAD_rep1	ENSG00000152894.14	PTPRK	protein_coding	CAAAG	0.509892	4.65383e-09	Hyper-methylation
LUAD_rep1	ENSG00000160783.19	PMF1	protein_coding	GCACC	-0.541809	1.32755e-69	Hypo-methylation
LUAD_rep1	ENSG00000160803.8	UBQLN4	protein_coding	TCACA	0.524775	2.89318e-10	Hyper-methylation
LUAD_rep1	ENSG00000132718.9	SYT11	protein_coding	CCACT	-0.68454	4.77647e-10	Hypo-methylation
LUAD_rep1	ENSG00000132676.16	DAP3	protein_coding	CTACT	0.749324	5.45001e-18	Hyper-methylation
LUAD_rep1	ENSG00000160710.17	ADAR	protein_coding	GCAGA	-0.517964	4.55602e-05	Hypo-methylation
LUAD_rep1	ENSG00000196911.11	KPNA5	protein_coding	AAAGA	0.522668	1.08171e-06	Hyper-methylation
LUAD_rep1	ENSG00000178033.6	CALHM5	protein_coding	CAAGG	0.658918	2.31798e-22	Hyper-methylation
LUAD_rep1	ENSG00000178033.6	CALHM5	protein_coding	TAAGA	0.99991	0	Hyper-methylation
LUAD_rep1	ENSG00000074935.14	TUBE1	protein_coding	CTAAG	0.545861	2.18005e-05	Hyper-methylation
LUAD_rep1	ENSG00000143393.16	PI4KB	protein_coding	ACAGA	0.563736	3.71293e-07	Hyper-methylation
LUAD_rep1	ENSG00000143393.16	PI4KB	protein_coding	CAAAG	0.521762	5.48444e-07	Hyper-methylation
LUAD_rep1	ENSG00000143393.16	PI4KB	protein_coding	TCAGG	-0.506447	8.86865e-05	Hypo-methylation
LUAD_rep1	ENSG00000213190.4	MLLT11	protein_coding	TTAAC	0.755933	2.24513e-25	Hyper-methylation
LUAD_rep1	ENSG00000130348.11	QRSL1	protein_coding	TTAAA	0.732552	2.20726e-12	Hyper-methylation
LUAD_rep1	ENSG00000057663.16	ATG5	protein_coding	TAAAG	0.721066	4.75824e-10	Hyper-methylation
LUAD_rep1	ENSG00000112249.14	ASCC3	protein_coding	CAAGA	0.613435	2.06793e-13	Hyper-methylation
LUAD_rep1	ENSG00000112249.14	ASCC3	protein_coding	GTAGA	-0.504484	1.42115e-09	Hypo-methylation
LUAD_rep1	ENSG00000112234.9	FBXL4	protein_coding	ATACT	-0.661579	2.23999e-08	Hypo-methylation
LUAD_rep1	ENSG00000135341.18	MAP3K7	protein_coding	ATATC	-0.551042	6.96258e-10	Hypo-methylation
LUAD_rep1	ENSG00000198019.13	FCGR1B	protein_coding	TCAGG	0.640496	1.76709e-14	Hyper-methylation
LUAD_rep1	ENSG00000183508.5	TENT5C	protein_coding	TAAGA	0.581732	2.04679e-21	Hyper-methylation
LUAD_rep1	ENSG00000134198.10	TSPAN2	protein_coding	CAAGT	0.65012	2.86818e-27	Hyper-methylation
LUAD_rep1	ENSG00000188994.13	ZNF292	protein_coding	ACAGT	-0.593828	2.83175e-06	Hypo-methylation
LUAD_rep1	ENSG00000135316.18	SYNCRIP	protein_coding	ACATT	0.853945	9.25084e-81	Hyper-methylation
LUAD_rep1	ENSG00000171385.9	KCND3	protein_coding	TCAAC	-0.572301	2.00122e-27	Hypo-methylation
LUAD_rep1	ENSG00000064703.12	DDX20	protein_coding	ACAGA	-0.500046	3.73478e-05	Hypo-methylation
LUAD_rep1	ENSG00000064703.12	DDX20	protein_coding	GCAGA	0.536895	1.22338e-08	Hyper-methylation
LUAD_rep1	ENSG00000116473.14	RAP1A	protein_coding	TTAAG	0.675606	1.09187e-10	Hyper-methylation
LUAD_rep1	ENSG00000116473.14	RAP1A	protein_coding	TTAGA	0.760211	4.22492e-14	Hyper-methylation
LUAD_rep1	ENSG00000116473.14	RAP1A	protein_coding	TCAGT	0.59458	6.36292e-09	Hyper-methylation
LUAD_rep1	ENSG00000214357.9	NEURL1B	protein_coding	ACACT	0.514688	4.73548e-05	Hyper-methylation
LUAD_rep1	ENSG00000198478.8	SH3BGRL2	protein_coding	CAATA	-0.523045	5.9113e-18	Hypo-methylation
LUAD_rep1	ENSG00000146243.14	IRAK1BP1	protein_coding	CTACT	-0.781927	7.77999e-23	Hypo-methylation
LUAD_rep1	ENSG00000134215.16	VAV3	protein_coding	AAAGA	0.668555	1.01771e-23	Hyper-methylation
LUAD_rep1	ENSG00000122435.10	TRMT13	protein_coding	TAAGT	0.606614	4.055e-15	Hyper-methylation
LUAD_rep1	ENSG00000152078.10	TLCD4	protein_coding	AAAGT	0.717899	5.50319e-15	Hyper-methylation
LUAD_rep1	ENSG00000023909.10	GCLM	protein_coding	ATATA	-0.501118	3.84152e-14	Hypo-methylation
LUAD_rep1	ENSG00000117500.13	TMED5	protein_coding	TAAAA	0.778074	1.60726e-18	Hyper-methylation
LUAD_rep1	ENSG00000117500.13	TMED5	protein_coding	TAAGT	0.728297	6.29416e-14	Hyper-methylation
LUAD_rep1	ENSG00000117500.13	TMED5	protein_coding	GCAGA	0.517895	1.16739e-06	Hyper-methylation
LUAD_rep1	ENSG00000174842.17	GLMN	protein_coding	TTAAG	0.999881	0	Hyper-methylation
LUAD_rep1	ENSG00000171488.15	LRRC8C	protein_coding	ATAAT	-0.585798	5.44334e-07	Hypo-methylation
LUAD_rep1	ENSG00000171488.15	LRRC8C	protein_coding	TAAGT	0.577072	7.35962e-17	Hyper-methylation
LUAD_rep1	ENSG00000112305.15	SMAP1	protein_coding	CCATC	0.691305	2.29638e-13	Hyper-methylation
LUAD_rep1	ENSG00000097033.14	SH3GLB1	protein_coding	AAAGT	-0.699746	4.26992e-24	Hypo-methylation
LUAD_rep1	ENSG00000285976.2	AL135905.2	protein_coding	TCAAC	-0.503636	1.13279e-05	Hypo-methylation
LUAD_rep1	ENSG00000137976.7	DNASE2B	protein_coding	CTAAT	-0.802025	1.73431e-18	Hypo-methylation
LUAD_rep1	ENSG00000137269.15	LRRC1	protein_coding	TCACA	-0.505313	1.97809e-06	Hypo-methylation
LUAD_rep1	ENSG00000118454.13	ANKRD13C	protein_coding	TCAGA	-0.557045	8.46103e-09	Hypo-methylation
LUAD_rep1	ENSG00000213625.9	LEPROT	protein_coding	AAAGT	0.649335	7.06719e-14	Hyper-methylation
LUAD_rep1	ENSG00000203965.13	EFCAB7	protein_coding	CTAAA	-0.512315	4.14469e-05	Hypo-methylation
LUAD_rep1	ENSG00000058804.12	NDC1	protein_coding	CAAGA	0.701765	1.04714e-10	Hyper-methylation
LUAD_rep1	ENSG00000058804.12	NDC1	protein_coding	TCATT	-0.516345	2.149e-11	Hypo-methylation
LUAD_rep1	ENSG00000162377.6	COA7	protein_coding	TTAAA	0.515316	7.04135e-07	Hyper-methylation
LUAD_rep1	ENSG00000070785.17	EIF2B3	protein_coding	TTAAG	-0.763406	1.86409e-16	Hypo-methylation
LUAD_rep1	ENSG00000117408.11	IPO13	protein_coding	GAAGG	-0.549815	9.8564e-06	Hypo-methylation
LUAD_rep1	ENSG00000164010.15	ERMAP	protein_coding	AAAAG	-0.535218	9.68183e-06	Hypo-methylation
LUAD_rep1	ENSG00000164010.15	ERMAP	protein_coding	TAAGG	0.677197	9.36245e-11	Hyper-methylation
LUAD_rep1	ENSG00000127125.9	PPCS	protein_coding	GCATT	-0.504775	1.84662e-05	Hypo-methylation
LUAD_rep1	ENSG00000188786.10	MTF1	protein_coding	CCAGG	0.56252	1.82741e-08	Hyper-methylation
LUAD_rep1	ENSG00000204104.12	TRAF3IP1	protein_coding	AAAGT	0.840331	1.32072e-31	Hyper-methylation
LUAD_rep1	ENSG00000137200.13	CMTR1	protein_coding	GAAGA	-0.506884	4.55715e-13	Hypo-methylation
LUAD_rep1	ENSG00000084636.18	COL16A1	protein_coding	TCAGG	0.527042	7.40155e-07	Hyper-methylation
LUAD_rep1	ENSG00000180098.9	TRNAU1AP	protein_coding	CAAGT	-0.709228	2.40173e-13	Hypo-methylation
LUAD_rep1	ENSG00000196821.10	ILRUN	protein_coding	TTAGA	0.99992	0	Hyper-methylation
LUAD_rep1	ENSG00000196821.10	ILRUN	protein_coding	ACAGA	0.524149	1.82833e-11	Hyper-methylation
LUAD_rep1	ENSG00000117676.14	RPS6KA1	nonsense_mediated_decay	GCACA	0.516741	2.69738e-13	Hyper-methylation
LUAD_rep1	ENSG00000158006.14	PAFAH2	protein_coding	AAATA	-0.513201	2.8582e-11	Hypo-methylation
LUAD_rep1	ENSG00000076864.19	RAP1GAP	protein_coding	GCAGG	0.537349	1.24602e-32	Hyper-methylation
LUAD_rep1	ENSG00000204262.14	COL5A2	protein_coding	AAAAC	0.617544	8.17882e-12	Hyper-methylation
LUAD_rep1	ENSG00000179344.16	HLA-DQB1	protein_coding	TAAAT	-0.562145	9.90626e-11	Hypo-methylation
LUAD_rep1	ENSG00000117215.15	PLA2G2D	protein_coding	CCACC	-0.676635	1.37706e-12	Hypo-methylation
LUAD_rep1	ENSG00000204315.4	FKBPL	protein_coding	AAAGA	-0.720857	1.86569e-17	Hypo-methylation
LUAD_rep1	ENSG00000127481.15	UBR4	protein_coding	AAAGT	0.658929	4.76566e-12	Hyper-methylation
LUAD_rep1	ENSG00000127481.15	UBR4	protein_coding	CCAGC	0.624322	3.51191e-10	Hyper-methylation
LUAD_rep1	ENSG00000117115.13	PADI2	protein_coding	AAAAG	-0.541204	1.15539e-06	Hypo-methylation
LUAD_rep1	ENSG00000037637.11	FBXO42	protein_coding	GTAAC	-0.548188	3.97442e-05	Hypo-methylation
LUAD_rep1	ENSG00000115963.13	RND3	protein_coding	TGAGA	0.65819	4.25863e-34	Hyper-methylation
LUAD_rep1	ENSG00000028137.19	TNFRSF1B	protein_coding	GTACC	0.632856	3.57779e-26	Hyper-methylation
LUAD_rep1	ENSG00000204560.10	DHX16	protein_coding	TCAGA	-0.597925	6.48216e-10	Hypo-methylation
LUAD_rep1	ENSG00000204569.10	PPP1R10	protein_coding	ACAGA	-0.55573	8.15984e-08	Hypo-methylation
LUAD_rep1	ENSG00000162441.12	LZIC	protein_coding	GAAGA	0.765637	1.5595e-24	Hyper-methylation
LUAD_rep1	ENSG00000162441.12	LZIC	protein_coding	CAACA	-0.507548	3.86617e-07	Hypo-methylation
LUAD_rep1	ENSG00000162441.12	LZIC	protein_coding	CCAAT	0.557546	3.91036e-06	Hyper-methylation
LUAD_rep1	ENSG00000007923.16	DNAJC11	protein_coding	ACACA	-0.547798	3.39007e-12	Hypo-methylation
LUAD_rep1	ENSG00000116273.6	PHF13	protein_coding	AAAGA	0.639969	6.21275e-09	Hyper-methylation
LUAD_rep1	ENSG00000116273.6	PHF13	protein_coding	CAAAG	0.59199	3.22232e-07	Hyper-methylation
LUAD_rep1	ENSG00000162408.11	NOL9	protein_coding	TTAAT	-0.544291	5.50963e-07	Hypo-methylation
LUAD_rep1	ENSG00000186470.14	BTN3A2	protein_coding	TCAGA	-0.67222	2.97121e-31	Hypo-methylation
LUAD_rep1	ENSG00000186470.14	BTN3A2	protein_coding	CGAGA	-0.630308	9.32214e-28	Hypo-methylation
LUAD_rep1	ENSG00000186470.14	BTN3A2	protein_coding	GCAGA	-0.620574	3.45611e-24	Hypo-methylation
LUAD_rep1	ENSG00000011523.14	CEP68	protein_coding	TGAGT	0.553085	1.5668e-05	Hyper-methylation
LUAD_rep1	ENSG00000011523.14	CEP68	protein_coding	CCAGT	-0.552073	1.20808e-09	Hypo-methylation
LUAD_rep1	ENSG00000011523.14	CEP68	protein_coding	ATATC	0.677545	1.81343e-11	Hyper-methylation
LUAD_rep1	ENSG00000064313.12	TAF2	protein_coding	GCAGG	0.512274	1.5351e-06	Hyper-methylation
LUAD_rep1	ENSG00000124532.15	MRS2	protein_coding	GAAGA	-0.515664	0.000119738	Hypo-methylation
LUAD_rep1	ENSG00000205060.11	SLC35B4	protein_coding	CAAGT	-0.708994	3.54991e-11	Hypo-methylation
LUAD_rep1	ENSG00000138032.21	PPM1B	protein_coding	GAAGA	0.538115	8.70955e-12	Hyper-methylation
LUAD_rep1	ENSG00000172201.12	ID4	protein_coding	TCACA	-0.599629	2.09594e-13	Hypo-methylation
LUAD_rep1	ENSG00000137177.20	KIF13A	protein_coding	CAAAG	0.570186	5.23953e-17	Hyper-methylation
LUAD_rep1	ENSG00000137177.20	KIF13A	protein_coding	ACATT	0.870393	1.01662e-80	Hyper-methylation
LUAD_rep1	ENSG00000137177.20	KIF13A	protein_coding	AAAGA	-0.670087	2.61612e-24	Hypo-methylation
LUAD_rep1	ENSG00000205269.6	TMEM170B	protein_coding	GTACA	0.793783	2.12548e-24	Hyper-methylation
LUAD_rep1	ENSG00000086062.13	B4GALT1	protein_coding	CCAGT	0.520683	9.22202e-05	Hyper-methylation
LUAD_rep1	ENSG00000164292.13	RHOBTB3	protein_coding	TCACT	0.526686	2.42189e-09	Hyper-methylation
LUAD_rep1	ENSG00000164292.13	RHOBTB3	protein_coding	CGAGA	0.601635	8.72026e-06	Hyper-methylation
LUAD_rep1	ENSG00000127954.12	STEAP4	protein_coding	AAAAC	-0.786903	8.61861e-223	Hypo-methylation
LUAD_rep1	ENSG00000171843.17	MLLT3	protein_coding	TCAGA	0.519292	3.81907e-08	Hyper-methylation
LUAD_rep1	ENSG00000171843.17	MLLT3	protein_coding	GAATG	0.617563	3.40664e-12	Hyper-methylation
LUAD_rep1	ENSG00000147874.11	HAUS6	protein_coding	TCAGA	-0.517868	0.000119325	Hypo-methylation
LUAD_rep1	ENSG00000170542.6	SERPINB9	protein_coding	CAAGT	-0.653601	1.16805e-15	Hypo-methylation
LUAD_rep1	ENSG00000175893.11	ZDHHC21	protein_coding	AAAAG	-0.502163	9.66913e-12	Hypo-methylation
LUAD_rep1	ENSG00000197860.10	SGTB	protein_coding	AAAAG	0.815359	4.25886e-17	Hyper-methylation
LUAD_rep1	ENSG00000197860.10	SGTB	protein_coding	ACAGA	-0.704288	1.3524e-13	Hypo-methylation
LUAD_rep1	ENSG00000153015.16	CWC27	protein_coding	AAAGT	-0.535075	1.99731e-12	Hypo-methylation
LUAD_rep1	ENSG00000090989.18	EXOC1	protein_coding	AAAAG	-0.689679	4.03233e-20	Hypo-methylation
LUAD_rep1	ENSG00000134352.20	IL6ST	protein_coding	GAAAT	0.829	4.71731e-101	Hyper-methylation
LUAD_rep1	ENSG00000107077.19	KDM4C	protein_coding	GTACC	0.780169	3.56192e-24	Hyper-methylation
LUAD_rep1	ENSG00000178996.14	SNX18	protein_coding	GCAGA	-0.544902	2.27255e-07	Hypo-methylation
LUAD_rep1	ENSG00000205763.13	RP9P	processed_transcript	AAAGA	0.61257	3.24692e-10	Hyper-methylation
LUAD_rep1	ENSG00000115756.13	HPCAL1	protein_coding	GCACC	0.641952	5.21216e-24	Hyper-methylation
LUAD_rep1	ENSG00000205808.7	PLPP6	protein_coding	TTAAT	0.568744	0.000115109	Hyper-methylation
LUAD_rep1	ENSG00000113456.19	RAD1	protein_coding	CTAGG	0.581379	9.97665e-09	Hyper-methylation
LUAD_rep1	ENSG00000134321.12	RSAD2	protein_coding	CAAAG	-0.572285	2.52693e-18	Hypo-methylation
LUAD_rep1	ENSG00000147852.16	VLDLR	protein_coding	TAAGG	0.555771	1.71186e-09	Hyper-methylation
LUAD_rep1	ENSG00000147852.16	VLDLR	protein_coding	GTATC	-0.553083	1.05614e-05	Hypo-methylation
LUAD_rep1	ENSG00000109618.12	SEPSECS	protein_coding	ACAGA	-0.65879	1.3977e-12	Hypo-methylation
LUAD_rep1	ENSG00000071127.17	WDR1	protein_coding	TCACA	0.549117	8.06638e-10	Hyper-methylation
LUAD_rep1	ENSG00000112902.12	SEMA5A	protein_coding	TTAAT	0.538737	1.79992e-17	Hyper-methylation
LUAD_rep1	ENSG00000206527.10	HACD2	protein_coding	ACATA	-0.754782	4.84851e-17	Hypo-methylation
LUAD_rep1	ENSG00000206535.8	LNP1	protein_coding	GCACA	0.517309	3.46167e-05	Hyper-methylation
LUAD_rep1	ENSG00000156990.14	RPUSD3	protein_coding	GCACC	-0.599225	1.13084e-19	Hypo-methylation
LUAD_rep1	ENSG00000164197.12	RNF180	protein_coding	ATACA	0.593027	6.47244e-07	Hyper-methylation
LUAD_rep1	ENSG00000164197.12	RNF180	protein_coding	TCATT	-0.565983	4.93879e-06	Hypo-methylation
LUAD_rep1	ENSG00000134013.16	LOXL2	protein_coding	GAAGA	0.516766	1.21368e-11	Hyper-methylation
LUAD_rep1	ENSG00000158220.14	ESYT3	protein_coding	CAAGG	0.730751	4.40775e-11	Hyper-methylation
LUAD_rep1	ENSG00000080200.10	CRYBG3	protein_coding	ACAAT	0.575056	6.36647e-18	Hyper-methylation
LUAD_rep1	ENSG00000070476.15	ZXDC	protein_coding	CCAAG	0.646844	3.66339e-09	Hyper-methylation
LUAD_rep1	ENSG00000152102.18	FAM168B	protein_coding	GAAGA	0.712773	2.42108e-09	Hyper-methylation
LUAD_rep1	ENSG00000211752.3	TRBV27	TR_V_gene	GTACA	-0.685616	6.09717e-16	Hypo-methylation
LUAD_rep1	ENSG00000142330.20	CAPN10	protein_coding	GCAGG	-0.563359	2.82724e-06	Hypo-methylation
LUAD_rep1	ENSG00000114942.14	EEF1B2	protein_coding	CAAGT	0.673643	3.80116e-10	Hyper-methylation
LUAD_rep1	ENSG00000152492.15	CCDC50	protein_coding	CTAGA	-0.567713	2.954e-07	Hypo-methylation
LUAD_rep1	ENSG00000152492.15	CCDC50	protein_coding	GAAGA	0.686384	3.40531e-23	Hyper-methylation
LUAD_rep1	ENSG00000213160.10	KLHL23	protein_coding	ATATA	0.527339	2.29225e-08	Hyper-methylation
LUAD_rep1	ENSG00000115339.14	GALNT3	protein_coding	TCAGG	0.72475	3.42105e-17	Hyper-methylation
LUAD_rep1	ENSG00000134247.10	PTGFRN	protein_coding	CCACC	0.525066	2.60182e-05	Hyper-methylation
LUAD_rep1	ENSG00000134247.10	PTGFRN	protein_coding	ACAGG	-0.655061	3.555e-08	Hypo-methylation
LUAD_rep1	ENSG00000239779.7	WBP1	protein_coding	CCACT	-0.578549	3.28066e-07	Hypo-methylation
LUAD_rep1	ENSG00000005059.16	MCUB	protein_coding	ACATC	-0.52366	3.54208e-12	Hypo-methylation
LUAD_rep1	ENSG00000163935.14	SFMBT1	protein_coding	TAAGA	0.510203	3.26005e-07	Hyper-methylation
LUAD_rep1	ENSG00000135218.19	CD36	protein_coding	TTACA	0.708286	9.61363e-29	Hyper-methylation
LUAD_rep1	ENSG00000138821.13	SLC39A8	protein_coding	AAAGA	-0.814923	1.02829e-26	Hypo-methylation
LUAD_rep1	ENSG00000171150.9	SOCS5	protein_coding	AAAGA	0.630903	1.86309e-15	Hyper-methylation
LUAD_rep1	ENSG00000094880.11	CDC23	protein_coding	CGAGA	0.571968	1.75839e-14	Hyper-methylation
LUAD_rep1	ENSG00000094880.11	CDC23	protein_coding	TCACT	0.747976	2.91027e-41	Hyper-methylation
LUAD_rep1	ENSG00000181904.9	C5orf24	protein_coding	ACATT	0.530985	5.37767e-15	Hyper-methylation
LUAD_rep1	ENSG00000138640.15	FAM13A	protein_coding	AAAGT	-0.88211	1.85218e-47	Hypo-methylation
LUAD_rep1	ENSG00000043143.20	JADE2	protein_coding	CCAGG	-0.541027	1.05412e-05	Hypo-methylation
LUAD_rep1	ENSG00000043143.20	JADE2	protein_coding	CAAGA	0.659269	1.32739e-12	Hyper-methylation
LUAD_rep1	ENSG00000126522.17	ASL	protein_coding	CCAGG	-0.77276	1.67034e-19	Hypo-methylation
LUAD_rep1	ENSG00000129292.21	PHF20L1	retained_intron	TTAAT	-0.541021	5.71953e-08	Hypo-methylation
LUAD_rep1	ENSG00000129292.21	PHF20L1	retained_intron	GAAGA	-0.594755	3.46032e-12	Hypo-methylation
LUAD_rep1	ENSG00000164924.18	YWHAZ	protein_coding	ACAGA	0.548852	1.18001e-05	Hyper-methylation
LUAD_rep1	ENSG00000113391.19	FAM172A	protein_coding	TCACT	-0.653616	1.48323e-08	Hypo-methylation
LUAD_rep1	ENSG00000144597.14	EAF1	protein_coding	TCAGT	-0.58178	3.72425e-09	Hypo-methylation
LUAD_rep1	ENSG00000198286.9	CARD11	protein_coding	TTAAA	0.643797	3.22814e-22	Hyper-methylation
LUAD_rep1	ENSG00000144713.13	RPL32	protein_coding	TCAAA	-0.698146	8.52538e-16	Hypo-methylation
LUAD_rep1	ENSG00000077380.16	DYNC1I2	protein_coding	GTAGA	-0.725004	2.64199e-14	Hypo-methylation
LUAD_rep1	ENSG00000132356.11	PRKAA1	protein_coding	TAAGA	0.581029	1.12212e-10	Hyper-methylation
LUAD_rep1	ENSG00000122692.9	SMU1	protein_coding	CCATA	0.545	5.4903e-15	Hyper-methylation
LUAD_rep1	ENSG00000214022.11	REPIN1	protein_coding	CTAGC	0.518149	0.000201525	Hyper-methylation
LUAD_rep1	ENSG00000006459.11	KDM7A	protein_coding	AAATA	0.745801	3.28203e-11	Hyper-methylation
LUAD_rep1	ENSG00000006459.11	KDM7A	protein_coding	ATAAC	0.559136	0.000172788	Hyper-methylation
LUAD_rep1	ENSG00000153046.18	CDYL	protein_coding	TCAAA	0.50558	0.000209035	Hyper-methylation
LUAD_rep1	ENSG00000153046.18	CDYL	protein_coding	ACAGA	0.573096	1.10263e-07	Hyper-methylation
LUAD_rep1	ENSG00000113657.13	DPYSL3	protein_coding	TTAGG	-0.56339	9.77493e-16	Hypo-methylation
LUAD_rep1	ENSG00000113657.13	DPYSL3	protein_coding	AAAAG	0.569555	5.68357e-17	Hyper-methylation
LUAD_rep1	ENSG00000114541.15	FRMD4B	protein_coding	CCAGG	-0.506697	5.16442e-10	Hypo-methylation
LUAD_rep1	ENSG00000115464.15	USP34	protein_coding	ATAAA	-0.585059	2.10304e-08	Hypo-methylation
LUAD_rep1	ENSG00000113615.13	SEC24A	protein_coding	GTACA	0.633778	6.83655e-10	Hyper-methylation
LUAD_rep1	ENSG00000113615.13	SEC24A	protein_coding	TCAGA	-0.524794	4.66703e-07	Hypo-methylation
LUAD_rep1	ENSG00000113615.13	SEC24A	protein_coding	CCAAC	-0.537833	8.68456e-06	Hypo-methylation
LUAD_rep1	ENSG00000145723.17	GIN1	protein_coding	AAAGA	0.680652	1.56884e-08	Hyper-methylation
LUAD_rep1	ENSG00000164096.13	C4orf3	protein_coding	CTAGC	0.632569	1.35248e-18	Hyper-methylation
LUAD_rep1	ENSG00000113597.18	TRAPPC13	protein_coding	AAAAG	0.591368	1.5777e-07	Hyper-methylation
LUAD_rep1	ENSG00000215114.10	UBXN2B	protein_coding	CCACC	-0.555122	3.91209e-22	Hypo-methylation
LUAD_rep1	ENSG00000157796.18	WDR19	protein_coding	AAAGA	-0.683976	1.31657e-09	Hypo-methylation
LUAD_rep1	ENSG00000157796.18	WDR19	protein_coding	ATATT	-0.862625	2.13896e-26	Hypo-methylation
LUAD_rep1	ENSG00000183742.13	MACC1	protein_coding	ACATC	-0.549997	3.95681e-08	Hypo-methylation
LUAD_rep1	ENSG00000221978.12	CCNL2	protein_coding	TCAAT	0.50299	0.000227121	Hyper-methylation
LUAD_rep1	ENSG00000221978.12	CCNL2	protein_coding	CTACC	-0.93425	5.40623e-110	Hypo-methylation
LUAD_rep1	ENSG00000130396.20	AFDN	protein_coding	AAAGT	-0.7324	2.23678e-12	Hypo-methylation
LUAD_rep1	ENSG00000163125.15	RPRD2	protein_coding	CAAAG	-0.662844	3.21945e-13	Hypo-methylation
LUAD_rep1	ENSG00000163125.15	RPRD2	protein_coding	ACAGA	0.653816	7.96925e-10	Hyper-methylation
LUAD_rep1	ENSG00000055070.17	SZRD1	protein_coding	TCAGA	-0.802792	4.90054e-23	Hypo-methylation
LUAD_rep1	ENSG00000055070.17	SZRD1	protein_coding	CCACC	0.580574	4.04898e-09	Hyper-methylation
LUAD_rep1	ENSG00000055070.17	SZRD1	protein_coding	CAAGA	-0.606387	6.92688e-08	Hypo-methylation
LUAD_rep1	ENSG00000115904.13	SOS1	protein_coding	CTAAC	-0.548405	1.31156e-13	Hypo-methylation
LUAD_rep1	ENSG00000137573.14	SULF1	protein_coding	ACAGA	0.784424	2.34656e-14	Hyper-methylation
LUAD_rep1	ENSG00000151718.16	WWC2	protein_coding	GTACA	0.526717	4.35421e-05	Hyper-methylation
LUAD_rep1	ENSG00000196204.12	RNF216P1	lncRNA	GTACC	0.8761	2.04936e-43	Hyper-methylation
LUAD_rep1	ENSG00000008128.23	CDK11A	protein_coding	AAAGA	0.562992	4.30762e-08	Hyper-methylation
LUAD_rep1	ENSG00000120885.22	CLU	protein_coding	GAAGG	0.541887	2.69066e-14	Hyper-methylation
LUAD_rep1	ENSG00000061455.11	PRDM6	protein_coding	TAAAC	0.634481	2.27822e-08	Hyper-methylation
LUAD_rep1	ENSG00000196659.10	TTC30B	protein_coding	GAAGT	0.627963	2.02887e-07	Hyper-methylation
LUAD_rep1	ENSG00000136699.19	SMPD4	protein_coding	CCAGC	-0.50462	1.29858e-06	Hypo-methylation
LUAD_rep1	ENSG00000091409.15	ITGA6	protein_coding	CAAGT	0.638162	2.0139e-09	Hyper-methylation
LUAD_rep1	ENSG00000162520.15	SYNC	protein_coding	TCACT	0.572827	1.05068e-20	Hyper-methylation
LUAD_rep1	ENSG00000162520.15	SYNC	protein_coding	CCAGC	-0.73647	7.86323e-47	Hypo-methylation
LUAD_rep1	ENSG00000163219.12	ARHGAP25	protein_coding	CCAAC	0.627014	9.59508e-14	Hyper-methylation
LUAD_rep1	ENSG00000163219.12	ARHGAP25	protein_coding	CAAGT	0.515376	0.000167837	Hyper-methylation
LUAD_rep1	ENSG00000187605.15	TET3	protein_coding	TCACT	-0.621011	7.14123e-07	Hypo-methylation
LUAD_rep1	ENSG00000136709.12	WDR33	protein_coding	TAAGG	0.614846	2.00689e-12	Hyper-methylation
LUAD_rep1	ENSG00000176407.18	KCMF1	protein_coding	ACAGA	0.605768	5.72679e-10	Hyper-methylation
LUAD_rep1	ENSG00000181555.21	SETD2	protein_coding	ACATA	0.692555	1.9499e-13	Hyper-methylation
LUAD_rep1	ENSG00000169604.19	ANTXR1	protein_coding	ACACT	-0.677402	2.93379e-17	Hypo-methylation
LUAD_rep1	ENSG00000144366.16	GULP1	protein_coding	CCAAC	-0.815114	4.23748e-16	Hypo-methylation
LUAD_rep1	ENSG00000155755.19	TMEM237	protein_coding	AAAGT	0.626766	1.62285e-08	Hyper-methylation
LUAD_rep1	ENSG00000163510.14	CWC22	protein_coding	TCAAC	0.605313	1.82062e-23	Hyper-methylation
LUAD_rep1	ENSG00000196504.19	PRPF40A	protein_coding	TAAGT	-0.706485	1.95922e-17	Hypo-methylation
LUAD_rep1	ENSG00000228223.3	HCG11	lncRNA	TTAAT	-0.661512	4.01397e-07	Hypo-methylation
LUAD_rep1	ENSG00000228223.3	HCG11	lncRNA	ACATC	-0.811515	1.18202e-17	Hypo-methylation
LUAD_rep1	ENSG00000228223.3	HCG11	lncRNA	GTAGC	0.577265	7.95324e-07	Hyper-methylation
LUAD_rep1	ENSG00000228223.3	HCG11	lncRNA	CCAAG	-0.585928	1.27659e-14	Hypo-methylation
LUAD_rep1	ENSG00000113282.14	CLINT1	protein_coding	TTAAG	-0.545926	4.10314e-06	Hypo-methylation
LUAD_rep1	ENSG00000113282.14	CLINT1	protein_coding	TCACA	-0.563724	1.47402e-05	Hypo-methylation
LUAD_rep1	ENSG00000020181.18	ADGRA2	protein_coding	GCATC	-0.612385	1.22038e-09	Hypo-methylation
LUAD_rep1	ENSG00000119227.8	PIGZ	protein_coding	GTATA	0.864339	5.70819e-24	Hyper-methylation
LUAD_rep1	ENSG00000164828.18	SUN1	retained_intron	GCAGA	0.659157	3.59999e-29	Hyper-methylation
LUAD_rep1	ENSG00000006607.14	FARP2	protein_coding	AAAGA	0.510156	3.86553e-11	Hyper-methylation
LUAD_rep1	ENSG00000156162.16	DPY19L4	protein_coding	ACATC	0.67377	2.00127e-11	Hyper-methylation
LUAD_rep1	ENSG00000111863.13	ADTRP	protein_coding	CCACG	0.561212	4.73205e-15	Hyper-methylation
LUAD_rep1	ENSG00000117298.16	ECE1	protein_coding	CCACA	0.532138	1.02472e-06	Hyper-methylation
LUAD_rep1	ENSG00000117298.16	ECE1	protein_coding	CAAGA	0.500101	0.000217004	Hyper-methylation
LUAD_rep1	ENSG00000117298.16	ECE1	protein_coding	TCATC	-0.669994	1.86837e-10	Hypo-methylation
LUAD_rep1	ENSG00000117298.16	ECE1	protein_coding	TCAAA	0.843759	9.62103e-22	Hyper-methylation
LUAD_rep1	ENSG00000117298.16	ECE1	protein_coding	CCAAA	0.562402	0.000114066	Hyper-methylation
LUAD_rep1	ENSG00000224531.6	SMIM13	protein_coding	AAAGA	0.536286	3.12006e-05	Hyper-methylation
LUAD_rep1	ENSG00000169814.16	BTD	protein_coding	ACACA	0.775595	8.46803e-20	Hyper-methylation
LUAD_rep1	ENSG00000116791.14	CRYZ	protein_coding	CCAGG	-0.724916	6.10443e-19	Hypo-methylation
LUAD_rep1	ENSG00000152583.12	SPARCL1	protein_coding	TCAGG	0.514328	7.21383e-21	Hyper-methylation
LUAD_rep1	ENSG00000224152.1	AC009506.1	lncRNA	CCAGG	-0.649214	2.03913e-08	Hypo-methylation
LUAD_rep1	ENSG00000164219.10	PGGT1B	protein_coding	TAAAG	0.631451	4.81575e-09	Hyper-methylation
LUAD_rep1	ENSG00000164219.10	PGGT1B	protein_coding	TAAGA	-0.539609	2.75956e-05	Hypo-methylation
LUAD_rep1	ENSG00000164219.10	PGGT1B	protein_coding	GAAAT	0.835753	1.44844e-70	Hyper-methylation
LUAD_rep1	ENSG00000147535.17	PLPP5	protein_coding	AAAAC	-0.549568	1.6573e-15	Hypo-methylation
LUAD_rep1	ENSG00000163512.14	AZI2	protein_coding	GCACT	-0.649653	5.79726e-11	Hypo-methylation
LUAD_rep1	ENSG00000090686.16	USP48	protein_coding	GAAGA	-0.512535	3.01904e-05	Hypo-methylation
LUAD_rep1	ENSG00000090686.16	USP48	protein_coding	TAAGA	0.641329	1.01177e-09	Hyper-methylation
LUAD_rep1	ENSG00000115760.14	BIRC6	protein_coding	CTAGA	0.616672	6.29613e-14	Hyper-methylation
LUAD_rep1	ENSG00000115760.14	BIRC6	protein_coding	CCAAT	0.771187	2.9667e-25	Hyper-methylation
LUAD_rep1	ENSG00000115760.14	BIRC6	protein_coding	CTAAT	0.761546	6.75542e-15	Hyper-methylation
LUAD_rep1	ENSG00000229638.1	RPL4P4	processed_pseudogene	GAAGA	-0.609965	1.3848e-13	Hypo-methylation
LUAD_rep1	ENSG00000113263.13	ITK	protein_coding	TTAGG	-0.539522	7.11117e-13	Hypo-methylation
LUAD_rep1	ENSG00000113263.13	ITK	protein_coding	GCAGA	-0.558875	2.43978e-08	Hypo-methylation
LUAD_rep1	ENSG00000185946.16	RNPC3	protein_coding	TTAAA	-0.500422	3.06192e-05	Hypo-methylation
LUAD_rep1	ENSG00000171316.12	CHD7	protein_coding	CAAGT	0.83648	1.96708e-18	Hyper-methylation
LUAD_rep1	ENSG00000122783.16	CYREN	protein_coding	CAAAG	0.590358	1.0176e-10	Hyper-methylation
LUAD_rep1	ENSG00000178162.8	FAR2P2	processed_transcript	ACATA	-0.690512	2.47177e-12	Hypo-methylation
LUAD_rep1	ENSG00000163412.13	EIF4E3	protein_coding	GAAGA	0.681567	1.95186e-19	Hyper-methylation
LUAD_rep1	ENSG00000115875.19	SRSF7	nonsense_mediated_decay	CTAGG	-0.519554	1.89154e-06	Hypo-methylation
LUAD_rep1	ENSG00000115875.19	SRSF7	nonsense_mediated_decay	GCAAC	-0.512856	7.0781e-05	Hypo-methylation
LUAD_rep1	ENSG00000226479.4	TMEM185B	protein_coding	CAAGA	-0.579748	2.72227e-14	Hypo-methylation
LUAD_rep1	ENSG00000117394.24	SLC2A1	protein_coding	CCAAC	-0.555416	5.78623e-07	Hypo-methylation
LUAD_rep1	ENSG00000196922.10	ZNF252P	processed_transcript	TTAAA	-0.520007	0.000183417	Hypo-methylation
LUAD_rep1	ENSG00000234585.6	CCT6P3	processed_transcript	GTACC	-0.931382	7.43516e-70	Hypo-methylation
LUAD_rep1	ENSG00000135540.11	NHSL1	protein_coding	TTAAA	-0.569905	1.93001e-11	Hypo-methylation
LUAD_rep1	ENSG00000168288.13	MMADHC	protein_coding	TTAAT	0.561521	6.03566e-05	Hyper-methylation
LUAD_rep1	ENSG00000227507.3	LTB	protein_coding	CCACC	0.509778	3.88929e-22	Hyper-methylation
LUAD_rep1	ENSG00000047849.21	MAP4	protein_coding	CAAGA	0.550326	1.71275e-11	Hyper-methylation
LUAD_rep1	ENSG00000224137.1	LINC01857	lncRNA	GAAAA	0.606232	2.67681e-09	Hyper-methylation
LUAD_rep1	ENSG00000157107.14	FCHO2	protein_coding	ACAGA	0.605965	4.15386e-17	Hyper-methylation
LUAD_rep1	ENSG00000144649.9	GASK1A	protein_coding	GCATC	-0.667574	6.5589e-10	Hypo-methylation
LUAD_rep1	ENSG00000068745.15	IP6K2	protein_coding	CCAGG	-0.593633	7.19382e-10	Hypo-methylation
LUAD_rep1	ENSG00000236104.3	ZBTB22	protein_coding	GCACG	0.642632	1.33137e-14	Hyper-methylation
LUAD_rep1	ENSG00000151353.15	TMEM18	nonsense_mediated_decay	TCAAT	0.811669	1.86125e-21	Hyper-methylation
LUAD_rep1	ENSG00000077097.15	TOP2B	protein_coding	AAAGT	0.54201	5.36625e-13	Hyper-methylation
LUAD_rep1	ENSG00000077097.15	TOP2B	protein_coding	TAAAG	0.584307	7.60165e-15	Hyper-methylation
LUAD_rep1	ENSG00000077097.15	TOP2B	protein_coding	GAAAC	0.739099	3.52517e-30	Hyper-methylation
LUAD_rep1	ENSG00000106483.12	SFRP4	protein_coding	ATAGT	-0.511679	1.58954e-13	Hypo-methylation
LUAD_rep1	ENSG00000154310.17	TNIK	protein_coding	CCAAC	-0.551257	1.02974e-10	Hypo-methylation
LUAD_rep1	ENSG00000115271.11	GCA	protein_coding	TTAAC	-0.522644	5.45576e-08	Hypo-methylation
LUAD_rep1	ENSG00000143252.15	SDHC	processed_transcript	TTACA	-0.531523	6.23012e-06	Hypo-methylation
LUAD_rep1	ENSG00000165178.9	NCF1C	unprocessed_pseudogene	GCAAA	0.614837	8.44247e-11	Hyper-methylation
LUAD_rep1	ENSG00000014914.21	MTMR11	protein_coding	TCAGA	-0.585665	5.11253e-08	Hypo-methylation
LUAD_rep1	ENSG00000170379.20	TCAF2	protein_coding	ATACA	-0.571669	3.02898e-08	Hypo-methylation
LUAD_rep1	ENSG00000104529.17	EEF1D	protein_coding	CCACC	0.530036	6.62903e-06	Hyper-methylation
LUAD_rep1	ENSG00000170915.9	PAQR8	protein_coding	CTAAA	-0.722022	3.53722e-10	Hypo-methylation
LUAD_rep1	ENSG00000109436.8	TBC1D9	protein_coding	AAAGA	-0.555331	1.6247e-11	Hypo-methylation
LUAD_rep1	ENSG00000068001.14	HYAL2	protein_coding	CTAGG	-0.661941	2.33036e-27	Hypo-methylation
LUAD_rep1	ENSG00000164031.17	DNAJB14	protein_coding	CTAAT	0.545602	1.48969e-07	Hyper-methylation
LUAD_rep1	ENSG00000164031.17	DNAJB14	protein_coding	GTATA	-0.878177	8.63715e-35	Hypo-methylation
LUAD_rep1	ENSG00000231584.8	FAHD2CP	processed_transcript	CCACC	-0.518798	1.8634e-05	Hypo-methylation
LUAD_rep1	ENSG00000234284.7	ZNF879	protein_coding	ACACA	0.569913	5.24117e-07	Hyper-methylation
LUAD_rep1	ENSG00000163145.13	C1QTNF7	protein_coding	ACACA	-0.999881	0	Hypo-methylation
LUAD_rep1	ENSG00000121807.6	CCR2	protein_coding	ACAGA	-0.528275	6.55432e-06	Hypo-methylation
LUAD_rep1	ENSG00000163684.11	RPP14	protein_coding	GTAAT	0.550822	0.000275742	Hyper-methylation
LUAD_rep1	ENSG00000223501.9	VPS52	protein_coding	CCACC	-0.56765	7.32644e-17	Hypo-methylation
LUAD_rep1	ENSG00000135218.19	CD36	protein_coding	TAATT	0.556179	1.12108e-53	Hyper-methylation
LUAD_rep1	ENSG00000132912.13	DCTN4	protein_coding	CCATA	0.519759	8.64454e-17	Hyper-methylation
LUAD_rep1	ENSG00000154556.18	SORBS2	protein_coding	TTAGC	0.535477	9.19957e-17	Hyper-methylation
LUAD_rep1	ENSG00000154556.18	SORBS2	protein_coding	AAAAG	-0.642138	2.12597e-07	Hypo-methylation
LUAD_rep1	ENSG00000154556.18	SORBS2	protein_coding	AAAGA	0.50898	1.52268e-05	Hyper-methylation
LUAD_rep1	ENSG00000164659.15	ELAPOR2	protein_coding	GCAGT	0.509953	5.69567e-16	Hyper-methylation
LUAD_rep1	ENSG00000164659.15	ELAPOR2	protein_coding	AAAGA	0.614758	2.35994e-24	Hyper-methylation
LUAD_rep1	ENSG00000140396.13	NCOA2	protein_coding	CCACA	0.597769	5.01008e-07	Hyper-methylation
LUAD_rep1	ENSG00000164329.13	TENT2	protein_coding	GCATG	-0.562465	7.41521e-09	Hypo-methylation
LUAD_rep1	ENSG00000146556.14	WASH2P	transcribed_unprocessed_pseudogene	GCAGG	0.537492	3.88307e-08	Hyper-methylation
LUAD_rep1	ENSG00000004534.15	RBM6	nonsense_mediated_decay	CCACT	0.526678	1.17177e-06	Hyper-methylation
LUAD_rep1	ENSG00000170234.13	PWWP2A	protein_coding	GCACT	-0.666726	9.10673e-11	Hypo-methylation
LUAD_rep1	ENSG00000227199.1	ST7-AS1	lncRNA	TCACT	0.518049	2.17937e-07	Hyper-methylation
LUAD_rep1	ENSG00000075914.13	EXOSC7	processed_transcript	CAAGG	0.535357	1.58619e-06	Hyper-methylation
LUAD_rep1	ENSG00000152601.17	MBNL1	processed_transcript	ACACA	0.936754	2.99943e-79	Hyper-methylation
LUAD_rep1	ENSG00000152601.17	MBNL1	processed_transcript	CCACA	-0.502391	1.19147e-05	Hypo-methylation
LUAD_rep1	ENSG00000173175.15	ADCY5	protein_coding	TTAAA	0.6603	2.29832e-11	Hyper-methylation
LUAD_rep1	ENSG00000122566.21	HNRNPA2B1	retained_intron	GAAGT	0.538645	1.40076e-12	Hyper-methylation
LUAD_rep1	ENSG00000115307.17	AUP1	retained_intron	TCATC	0.821857	8.34037e-19	Hyper-methylation
LUAD_rep1	ENSG00000003756.17	RBM5	retained_intron	CCAAC	0.547227	2.07362e-06	Hyper-methylation
LUAD_rep1	ENSG00000114021.12	NIT2	retained_intron	TCAGA	-0.500683	1.45401e-05	Hypo-methylation
LUAD_rep1	ENSG00000109689.17	STIM2	protein_coding	TAAAA	0.716784	1.8158e-15	Hyper-methylation
LUAD_rep1	ENSG00000239911.2	PRKAG2-AS1	lncRNA	GCACT	0.619012	3.42135e-07	Hyper-methylation
LUAD_rep1	ENSG00000013374.16	NUB1	nonsense_mediated_decay	TCACT	-0.923235	2.24352e-46	Hypo-methylation
LUAD_rep1	ENSG00000013374.16	NUB1	nonsense_mediated_decay	AAAGA	0.578539	1.36376e-06	Hyper-methylation
LUAD_rep1	ENSG00000013374.16	NUB1	nonsense_mediated_decay	CTAAA	-0.718107	4.69465e-11	Hypo-methylation
LUAD_rep1	ENSG00000090104.12	RGS1	protein_coding	TCATC	-0.814385	1.28495e-26	Hypo-methylation
LUAD_rep1	ENSG00000115524.17	SF3B1	retained_intron	AAAGA	0.609673	6.51483e-14	Hyper-methylation
LUAD_rep1	ENSG00000115524.17	SF3B1	retained_intron	CAAGA	0.544161	9.97674e-16	Hyper-methylation
LUAD_rep1	ENSG00000005436.14	GCFC2	protein_coding	ACATA	-0.617962	3.54461e-06	Hypo-methylation
LUAD_rep1	ENSG00000204576.12	PRR3	retained_intron	CTAAT	-0.574733	1.32372e-05	Hypo-methylation
LUAD_rep1	ENSG00000154175.18	ABI3BP	protein_coding	GTATT	-0.500793	4.43614e-06	Hypo-methylation
LUAD_rep1	ENSG00000114416.18	FXR1	retained_intron	TAAGT	0.872249	2.37837e-58	Hyper-methylation
LUAD_rep1	ENSG00000114416.18	FXR1	retained_intron	GTAGA	-0.689771	2.35838e-12	Hypo-methylation
LUAD_rep1	ENSG00000157741.15	UBN2	protein_coding	CCAGG	-0.635614	4.03475e-11	Hypo-methylation
LUAD_rep1	ENSG00000162909.18	CAPN2	processed_transcript	CAAGA	-0.552333	5.86418e-05	Hypo-methylation
LUAD_rep1	ENSG00000173193.15	PARP14	protein_coding	TCAAA	0.999875	0	Hyper-methylation
LUAD_rep1	ENSG00000171735.19	CAMTA1	processed_transcript	ACACT	0.56598	2.63456e-13	Hyper-methylation
LUAD_rep1	ENSG00000197448.14	GSTK1	protein_coding	CCATC	0.759781	2.0462e-22	Hyper-methylation
LUAD_rep1	ENSG00000064989.13	CALCRL	processed_transcript	GTAGG	0.557867	2.67767e-19	Hyper-methylation
LUAD_rep1	ENSG00000198420.10	TCAF1	protein_coding	ACATA	-0.533753	3.72611e-17	Hypo-methylation
LUAD_rep1	ENSG00000241399.7	CD302	processed_transcript	TTAAT	0.657365	1.12473e-08	Hyper-methylation
LUAD_rep1	ENSG00000243290.3	IGKV1-12	IG_V_gene	CCAGG	-0.614784	8.82039e-08	Hypo-methylation
LUAD_rep1	ENSG00000113575.10	PPP2CA	protein_coding	TCAGG	-0.55906	5.77609e-07	Hypo-methylation
LUAD_rep1	ENSG00000114779.19	ABHD14B	protein_coding	TCAAT	0.736999	8.46397e-27	Hyper-methylation
LUAD_rep1	ENSG00000143353.12	LYPLAL1	processed_transcript	TTAAA	-0.588085	2.02267e-14	Hypo-methylation
LUAD_rep1	ENSG00000121774.18	KHDRBS1	processed_transcript	GTATC	-0.589519	1.7587e-07	Hypo-methylation
LUAD_rep1	ENSG00000274272.1	AC069281.2	retained_intron	CTAGG	-0.924142	2.81944e-52	Hypo-methylation
LUAD_rep1	ENSG00000121931.16	LRIF1	protein_coding	AAAGA	0.822332	7.59453e-18	Hyper-methylation
LUAD_rep1	ENSG00000177707.11	NECTIN3	protein_coding	TCACA	0.714149	1.56553e-12	Hyper-methylation
LUAD_rep1	ENSG00000177707.11	NECTIN3	protein_coding	ACATC	-0.54206	4.66486e-09	Hypo-methylation
LUAD_rep1	ENSG00000132196.15	HSD17B7	processed_transcript	CCAAG	-0.571992	1.03144e-13	Hypo-methylation
LUAD_rep1	ENSG00000196923.14	PDLIM7	nonsense_mediated_decay	ACATG	0.619019	9.79824e-10	Hyper-methylation
LUAD_rep1	ENSG00000158411.11	MITD1	processed_transcript	CAAGT	0.789224	5.82607e-23	Hyper-methylation
LUAD_rep1	ENSG00000127124.16	HIVEP3	processed_transcript	CCACT	0.594726	1.26631e-06	Hyper-methylation
LUAD_rep1	ENSG00000156508.18	EEF1A1	retained_intron	TTATC	0.625369	5.79906e-10	Hyper-methylation
LUAD_rep1	ENSG00000075790.11	BCAP29	protein_coding	TTAGG	-0.592547	9.81389e-13	Hypo-methylation
LUAD_rep1	ENSG00000135821.19	GLUL	processed_transcript	GAAGT	0.732883	4.89381e-16	Hyper-methylation
LUAD_rep1	ENSG00000117597.18	UTP25	protein_coding	ACATC	0.59092	5.38489e-10	Hyper-methylation
LUAD_rep1	ENSG00000133063.16	CHIT1	nonsense_mediated_decay	CCAGG	0.535532	3.63808e-11	Hyper-methylation
LUAD_rep1	ENSG00000146223.16	RPL7L1	protein_coding	GCATT	-0.585431	2.95016e-06	Hypo-methylation
LUAD_rep1	ENSG00000188921.14	HACD4	protein_coding	ATATA	-0.902762	3.40843e-36	Hypo-methylation
LUAD_rep1	ENSG00000221978.12	CCNL2	retained_intron	ACACA	0.510239	2.73353e-06	Hyper-methylation
LUAD_rep1	ENSG00000121864.10	ZNF639	protein_coding	GAAGA	-0.577607	1.42942e-06	Hypo-methylation
LUAD_rep1	ENSG00000115486.12	GGCX	processed_transcript	GCAGA	0.54127	1.03255e-07	Hyper-methylation
LUAD_rep1	ENSG00000137177.20	KIF13A	protein_coding	AAAGT	-0.646592	7.08675e-25	Hypo-methylation
LUAD_rep1	ENSG00000129128.13	SPCS3	protein_coding	TTAGA	0.576104	4.2782e-11	Hyper-methylation
LUAD_rep1	ENSG00000249992.2	TMEM158	protein_coding	TAAGA	0.550532	7.84231e-07	Hyper-methylation
LUAD_rep1	ENSG00000164294.14	GPX8	protein_coding	TCAAC	0.778738	3.72008e-13	Hyper-methylation
LUAD_rep1	ENSG00000151458.12	ANKRD50	protein_coding	TTAAA	0.516247	7.7936e-05	Hyper-methylation
LUAD_rep1	ENSG00000168564.6	CDKN2AIP	protein_coding	CAAGT	0.526878	1.37808e-10	Hyper-methylation
LUAD_rep1	ENSG00000168564.6	CDKN2AIP	protein_coding	GTAGT	0.537194	1.85132e-10	Hyper-methylation
LUAD_rep1	ENSG00000248485.2	PCP4L1	protein_coding	AAAGT	-0.616211	5.90411e-48	Hypo-methylation
LUAD_rep1	ENSG00000181982.18	CCDC149	protein_coding	ACAGG	0.644522	1.73111e-09	Hyper-methylation
LUAD_rep1	ENSG00000151388.11	ADAMTS12	protein_coding	TTAGC	0.61323	1.55385e-09	Hyper-methylation
LUAD_rep1	ENSG00000251615.3	AC104825.1	lncRNA	CAAGG	0.578723	7.8484e-08	Hyper-methylation
LUAD_rep1	ENSG00000164116.17	GUCY1A1	protein_coding	ACAGA	0.578912	3.30809e-11	Hyper-methylation
LUAD_rep1	ENSG00000164116.17	GUCY1A1	protein_coding	AAAAG	-0.539399	4.56614e-07	Hypo-methylation
LUAD_rep1	ENSG00000064652.11	SNX24	protein_coding	ACATT	0.703114	2.22298e-10	Hyper-methylation
LUAD_rep1	ENSG00000104723.21	TUSC3	retained_intron	AAAGG	-0.80993	2.31437e-19	Hypo-methylation
LUAD_rep1	ENSG00000109323.11	MANBA	retained_intron	CCACC	-0.51604	7.34719e-07	Hypo-methylation
LUAD_rep1	ENSG00000109606.13	DHX15	processed_transcript	TCACA	0.710022	4.31134e-16	Hyper-methylation
LUAD_rep1	ENSG00000138670.17	RASGEF1B	protein_coding	TTAAT	0.557441	1.67038e-11	Hyper-methylation
LUAD_rep1	ENSG00000196782.12	MAML3	protein_coding	TTAGA	0.661701	3.71595e-13	Hyper-methylation
LUAD_rep1	ENSG00000120306.11	CYSTM1	processed_transcript	TTAAA	0.57313	1.31638e-16	Hyper-methylation
LUAD_rep1	ENSG00000145782.13	ATG12	protein_coding	AAAGT	-0.755996	4.15916e-19	Hypo-methylation
LUAD_rep1	ENSG00000017260.20	ATP2C1	protein_coding	GAAGG	0.644987	4.05176e-11	Hyper-methylation
LUAD_rep1	ENSG00000169570.10	DTWD2	protein_coding	ATAAA	-0.508527	0.000380165	Hypo-methylation
LUAD_rep1	ENSG00000164032.12	H2AZ1	retained_intron	CAAAG	0.578363	3.31912e-07	Hyper-methylation
LUAD_rep1	ENSG00000163110.15	PDLIM5	processed_transcript	CAAGA	0.553852	2.54428e-08	Hyper-methylation
LUAD_rep1	ENSG00000171503.12	ETFDH	protein_coding	GTATA	0.584415	1.44257e-18	Hyper-methylation
LUAD_rep1	ENSG00000180104.16	EXOC3	protein_coding	CCATC	-0.635114	9.91931e-13	Hypo-methylation
LUAD_rep1	ENSG00000153006.16	SREK1IP1	protein_coding	TTAGA	-0.516314	0.000107734	Hypo-methylation
LUAD_rep1	ENSG00000153006.16	SREK1IP1	protein_coding	CAAAG	0.589752	1.87482e-08	Hyper-methylation
LUAD_rep1	ENSG00000153006.16	SREK1IP1	protein_coding	CTACT	0.800429	1.49779e-16	Hyper-methylation
LUAD_rep1	ENSG00000153006.16	SREK1IP1	protein_coding	GTATT	-0.904664	4.1794e-41	Hypo-methylation
LUAD_rep1	ENSG00000163453.11	IGFBP7	protein_coding	TAAGG	-0.622163	1.76221e-09	Hypo-methylation
LUAD_rep1	ENSG00000048342.17	CC2D2A	protein_coding	GAAGA	0.82428	4.00391e-20	Hyper-methylation
LUAD_rep1	ENSG00000048342.17	CC2D2A	protein_coding	ACATT	0.752763	1.40134e-11	Hyper-methylation
LUAD_rep1	ENSG00000169045.17	HNRNPH1	retained_intron	TTAAA	-0.666106	5.53104e-10	Hypo-methylation
LUAD_rep1	ENSG00000169045.17	HNRNPH1	retained_intron	GAAAG	-0.581934	2.36873e-06	Hypo-methylation
LUAD_rep1	ENSG00000169045.17	HNRNPH1	retained_intron	ATAGC	0.513558	2.89345e-05	Hyper-methylation
LUAD_rep1	ENSG00000253250.3	C8orf88	protein_coding	AAAGA	-0.634275	9.22415e-08	Hypo-methylation
LUAD_rep1	ENSG00000156804.7	FBXO32	protein_coding	CCATC	0.661949	5.98018e-08	Hyper-methylation
LUAD_rep1	ENSG00000123124.14	WWP1	protein_coding	ACAGA	-0.563764	9.26398e-10	Hypo-methylation
LUAD_rep1	ENSG00000123124.14	WWP1	protein_coding	ATACA	0.529243	2.00267e-09	Hyper-methylation
LUAD_rep1	ENSG00000131203.13	IDO1	protein_coding	AAAAG	-0.519289	8.52994e-33	Hypo-methylation
LUAD_rep1	ENSG00000170873.19	MTSS1	protein_coding	GCAGA	-0.548466	6.71616e-08	Hypo-methylation
LUAD_rep1	ENSG00000253958.2	CLDN23	protein_coding	GCAGC	0.637736	1.51286e-09	Hyper-methylation
LUAD_rep1	ENSG00000147316.13	MCPH1	protein_coding	AAAGA	0.521311	3.95014e-06	Hyper-methylation
LUAD_rep1	ENSG00000147316.13	MCPH1	protein_coding	GAAAG	0.599763	4.46521e-13	Hyper-methylation
LUAD_rep1	ENSG00000128694.12	OSGEPL1	protein_coding	AAAGG	0.594957	1.27599e-07	Hyper-methylation
LUAD_rep1	ENSG00000153310.19	CYRIB	protein_coding	CCAAC	-0.88334	2.11854e-41	Hypo-methylation
LUAD_rep1	ENSG00000120963.12	ZNF706	protein_coding	CAAGA	0.607962	5.20205e-09	Hyper-methylation
LUAD_rep1	ENSG00000104517.13	UBR5	protein_coding	ACATG	0.673516	8.58406e-19	Hyper-methylation
LUAD_rep1	ENSG00000253998.3	IGKV2-29	IG_V_pseudogene	GAAAG	-0.696065	2.26924e-32	Hypo-methylation
LUAD_rep1	ENSG00000145675.15	PIK3R1	protein_coding	TCAAC	0.503816	1.76477e-12	Hyper-methylation
LUAD_rep1	ENSG00000145675.15	PIK3R1	protein_coding	CCACC	0.740743	6.55876e-28	Hyper-methylation
LUAD_rep1	ENSG00000205133.12	TRIQK	protein_coding	TTAGA	-0.516291	0.000272348	Hypo-methylation
LUAD_rep1	ENSG00000205133.12	TRIQK	protein_coding	CAAAA	-0.56447	1.04015e-05	Hypo-methylation
LUAD_rep1	ENSG00000083099.11	LYRM2	protein_coding	CCAAT	0.9999	0	Hyper-methylation
LUAD_rep1	ENSG00000253276.4	CCDC71L	protein_coding	TTACA	-0.586197	1.90809e-12	Hypo-methylation
LUAD_rep1	ENSG00000253276.4	CCDC71L	protein_coding	ACAGA	-0.764652	2.93268e-12	Hypo-methylation
LUAD_rep1	ENSG00000040341.18	STAU2	protein_coding	ACAAT	0.666786	9.04192e-11	Hyper-methylation
LUAD_rep1	ENSG00000164941.14	INTS8	protein_coding	AAAGA	0.526093	1.07539e-05	Hyper-methylation
LUAD_rep1	ENSG00000164941.14	INTS8	protein_coding	CCAGT	-0.507191	5.68875e-05	Hypo-methylation
LUAD_rep1	ENSG00000168484.12	SFTPC	protein_coding	TGAGC	-0.533058	4.76382e-58	Hypo-methylation
LUAD_rep1	ENSG00000179950.14	PUF60	protein_coding	GCACA	-0.819645	1.55228e-22	Hypo-methylation
LUAD_rep1	ENSG00000160948.14	VPS28	retained_intron	ACACA	-0.51165	1.69179e-05	Hypo-methylation
LUAD_rep1	ENSG00000178104.19	PDE4DIP	protein_coding	TCACA	0.645928	2.3748e-10	Hyper-methylation
LUAD_rep1	ENSG00000178104.19	PDE4DIP	protein_coding	TCAAC	0.503155	4.03368e-13	Hyper-methylation
LUAD_rep1	ENSG00000179091.5	CYC1	retained_intron	ACACA	-0.532315	1.73283e-07	Hypo-methylation
LUAD_rep1	ENSG00000146556.14	WASH2P	retained_intron	GTACT	-0.534975	3.35496e-06	Hypo-methylation
LUAD_rep1	ENSG00000255690.3	TRIL	protein_coding	GCACC	-0.883438	1.52287e-26	Hypo-methylation
LUAD_rep1	ENSG00000111843.14	TMEM14C	protein_coding	TAAGA	0.645817	1.32266e-21	Hyper-methylation
LUAD_rep1	ENSG00000118507.17	AKAP7	protein_coding	TTAGC	0.675577	3.18019e-10	Hyper-methylation
LUAD_rep1	ENSG00000071994.11	PDCD2	protein_coding	ACAAC	-0.504772	7.58352e-07	Hypo-methylation
LUAD_rep1	ENSG00000128595.17	CALU	protein_coding	ACATA	0.64044	3.48423e-19	Hyper-methylation
LUAD_rep1	ENSG00000106052.13	TAX1BP1	protein_coding	AAAAG	-0.542536	7.70777e-13	Hypo-methylation
LUAD_rep1	ENSG00000131023.13	LATS1	protein_coding	ACATC	-0.500256	2.19145e-05	Hypo-methylation
LUAD_rep1	ENSG00000169756.16	LIMS1	protein_coding	ACAGA	0.645039	4.21774e-09	Hyper-methylation
LUAD_rep1	ENSG00000169756.16	LIMS1	protein_coding	TAAAA	-0.608064	1.04955e-09	Hypo-methylation
LUAD_rep1	ENSG00000169756.16	LIMS1	protein_coding	TCAAG	0.507522	6.28299e-05	Hyper-methylation
LUAD_rep1	ENSG00000169756.16	LIMS1	protein_coding	ATATA	-0.614615	1.00468e-06	Hypo-methylation
LUAD_rep1	ENSG00000153071.15	DAB2	protein_coding	GAAGG	0.62441	3.46697e-09	Hyper-methylation
LUAD_rep1	ENSG00000258634.3	AL160006.1	lncRNA	ACATA	-0.623795	3.13797e-07	Hypo-methylation
LUAD_rep1	ENSG00000261468.1	AC096921.2	lncRNA	CCACT	-0.575194	7.45843e-10	Hypo-methylation
LUAD_rep1	ENSG00000260804.3	LINC01963	lncRNA	GCAGG	-0.733882	6.77854e-15	Hypo-methylation
LUAD_rep1	ENSG00000260804.3	LINC01963	lncRNA	AAAGG	-0.536545	1.24856e-08	Hypo-methylation
LUAD_rep1	ENSG00000260804.3	LINC01963	lncRNA	ATATA	-0.56959	1.8528e-05	Hypo-methylation
LUAD_rep1	ENSG00000261572.1	AC097639.1	lncRNA	CTAGA	0.999889	0	Hyper-methylation
LUAD_rep1	ENSG00000259863.1	SH3RF3-AS1	lncRNA	ACAGA	-0.708498	1.56224e-09	Hypo-methylation
LUAD_rep1	ENSG00000259943.1	AL050341.2	lncRNA	AAAGA	0.568539	1.48644e-12	Hyper-methylation
LUAD_rep1	ENSG00000259820.1	AC083843.2	lncRNA	ATACT	-0.89309	1.456e-34	Hypo-methylation
LUAD_rep1	ENSG00000123472.12	ATPAF1	protein_coding	GCAGT	0.563499	1.71502e-05	Hyper-methylation
LUAD_rep1	ENSG00000196810.5	CTBP1-DT	lncRNA	GCATG	-0.698153	1.10725e-10	Hypo-methylation
LUAD_rep1	ENSG00000263528.8	IKBKE	protein_coding	GCACC	-0.691344	8.22791e-18	Hypo-methylation
LUAD_rep1	ENSG00000271425.9	NBPF10	protein_coding	TCAAA	-0.503663	0.000204015	Hypo-methylation
LUAD_rep1	ENSG00000271425.9	NBPF10	protein_coding	TCAGC	-0.508318	6.3232e-05	Hypo-methylation
LUAD_rep1	ENSG00000165156.15	ZHX1	protein_coding	CTAGG	-0.608512	1.51445e-05	Hypo-methylation
LUAD_rep1	ENSG00000266028.7	SRGAP2	retained_intron	GCAGA	-0.615982	2.41333e-10	Hypo-methylation
LUAD_rep1	ENSG00000251867.4	AC009812.1	lncRNA	TTAAA	0.552068	8.938e-06	Hyper-methylation
LUAD_rep1	ENSG00000272463.1	AL357054.4	lncRNA	AAAGT	-0.533834	1.86611e-05	Hypo-methylation
LUAD_rep1	ENSG00000273344.1	PAXIP1-AS1	lncRNA	GCATT	-0.784812	1.07653e-48	Hypo-methylation
LUAD_rep1	ENSG00000122484.9	RPAP2	protein_coding	GAAAC	0.690902	9.32875e-19	Hyper-methylation
LUAD_rep1	ENSG00000272886.6	DCP1A	protein_coding	TAAGT	-0.563717	5.81589e-08	Hypo-methylation
LUAD_rep1	ENSG00000156508.18	EEF1A1	protein_coding	GTAGA	0.64454	4.40705e-21	Hyper-methylation
LUAD_rep1	ENSG00000106628.10	POLD2	protein_coding	GAAGT	-0.999888	0	Hypo-methylation
LUAD_rep1	ENSG00000170265.12	ZNF282	protein_coding	ACACG	-0.54514	5.91467e-10	Hypo-methylation
LUAD_rep1	ENSG00000135931.18	ARMC9	protein_coding	TAATA	-0.53735	1.10078e-33	Hypo-methylation
LUAD_rep1	ENSG00000277443.3	MARCKS	protein_coding	GAAGG	0.564199	4.49506e-12	Hyper-methylation
LUAD_rep1	ENSG00000144711.16	IQSEC1	protein_coding	CGAGA	0.515421	8.41096e-08	Hyper-methylation
LUAD_rep1	ENSG00000219626.9	FAM228B	protein_coding	CCAAG	0.641374	2.64221e-07	Hyper-methylation
LUAD_rep1	ENSG00000071894.17	CPSF1	protein_coding	TCAGC	-0.50096	0.000252109	Hypo-methylation
LUAD_rep1	ENSG00000275052.5	PPP4R3B	protein_coding	GAAGT	-0.608542	1.89353e-11	Hypo-methylation
LUAD_rep1	ENSG00000116678.20	LEPR	protein_coding	TAAGA	-0.580723	2.17052e-17	Hypo-methylation
LUAD_rep1	ENSG00000116678.20	LEPR	protein_coding	AAAAG	-0.505468	1.04927e-05	Hypo-methylation
LUAD_rep1	ENSG00000169499.15	PLEKHA2	protein_coding	CCAAG	-0.709371	3.43021e-18	Hypo-methylation
LUAD_rep1	ENSG00000177463.15	NR2C2	protein_coding	TAAAG	-0.523412	2.93614e-08	Hypo-methylation
LUAD_rep1	ENSG00000117308.15	GALE	protein_coding	CCAGG	-0.65681	1.09144e-09	Hypo-methylation
LUAD_rep1	ENSG00000150630.4	VEGFC	protein_coding	CCAAT	0.53553	5.25843e-16	Hyper-methylation
LUAD_rep1	ENSG00000112081.17	SRSF3	retained_intron	GTATA	-0.567439	1.08983e-05	Hypo-methylation
LUAD_rep1	ENSG00000118418.14	HMGN3	protein_coding	GCAGA	0.507578	1.989e-06	Hyper-methylation
LUAD_rep1	ENSG00000265107.3	GJA5	protein_coding	TCAGC	-0.625546	4.92536e-61	Hypo-methylation
LUAD_rep1	ENSG00000066322.15	ELOVL1	protein_coding	CCACC	-0.522143	3.04461e-07	Hypo-methylation
LUAD_rep1	ENSG00000280099.1	AL603750.1	TEC	AAAGA	0.704599	1.25655e-12	Hyper-methylation
LUAD_rep1	ENSG00000279453.1	Z99129.4	TEC	GCATC	-0.821281	7.40652e-41	Hypo-methylation
LUAD_rep1	ENSG00000225329.3	LHFPL3-AS2	lncRNA	ATATG	-0.593379	1.34926e-17	Hypo-methylation
LUAD_rep1	ENSG00000163660.12	CCNL1	nonsense_mediated_decay	GCAGG	0.50859	4.72299e-05	Hyper-methylation
LUAD_rep1	ENSG00000112297.18	CRYBG1	protein_coding	ACATT	-0.745206	1.46153e-19	Hypo-methylation
LUAD_rep1	ENSG00000228526.7	MIR34AHG	lncRNA	ACACA	0.559815	4.57911e-07	Hyper-methylation
LUAD_rep1	ENSG00000265479.7	DTX2P1-UPK3BP1-PMS2P11	lncRNA	TTATT	-0.886875	1.44472e-61	Hypo-methylation
LUAD_rep1	ENSG00000283196.2	LSP1P5	processed_transcript	ACATG	0.586267	2.56415e-19	Hyper-methylation
LUAD_rep1	ENSG00000113749.7	HRH2	protein_coding	ACATC	-0.610389	3.60622e-09	Hypo-methylation
LUAD_rep1	ENSG00000115525.18	ST3GAL5	protein_coding	AAAGA	-0.552274	3.5971e-07	Hypo-methylation
LUAD_rep1	ENSG00000121897.15	LIAS	protein_coding	AAAGA	0.510098	1.49935e-05	Hyper-methylation
LUAD_rep1	ENSG00000121897.15	LIAS	protein_coding	TAAAG	-0.574351	2.05265e-07	Hypo-methylation
LUAD_rep1	ENSG00000169814.16	BTD	protein_coding	CCACT	-0.999875	0	Hypo-methylation
LUAD_rep1	ENSG00000136631.15	VPS45	protein_coding	CAATA	-0.879381	3.62426e-35	Hypo-methylation
LUAD_rep1	ENSG00000163682.17	RPL9	protein_coding	CAATC	-0.533711	1.12554e-18	Hypo-methylation
LUAD_rep1	ENSG00000214106.9	PAXIP1-AS2	lncRNA	CTAAA	-0.808746	1.0347e-25	Hypo-methylation
LUAD_rep1	ENSG00000080819.9	CPOX	protein_coding	CCATT	0.52922	1.50196e-06	Hyper-methylation
LUAD_rep1	ENSG00000142867.14	BCL10	protein_coding	GAAGA	0.540905	1.10677e-05	Hyper-methylation
LUAD_rep1	ENSG00000127955.17	GNAI1	protein_coding	TCATC	-0.65541	1.11643e-13	Hypo-methylation
LUAD_rep1	ENSG00000127955.17	GNAI1	protein_coding	CAAGT	0.584825	1.49861e-07	Hyper-methylation
LUAD_rep1	ENSG00000244198.7	ARHGEF35-AS1	lncRNA	TCACA	0.563093	2.60875e-10	Hyper-methylation
LUAD_rep1	ENSG00000118655.7	DCLRE1B	protein_coding	AAAGA	0.624173	2.74579e-10	Hyper-methylation
LUAD_rep1	ENSG00000165097.16	KDM1B	protein_coding	TCAGT	0.733552	4.3601e-16	Hyper-methylation
LUAD_rep1	ENSG00000165097.16	KDM1B	protein_coding	CTAAC	-0.51205	3.17061e-06	Hypo-methylation
LUAD_rep1	ENSG00000165097.16	KDM1B	protein_coding	AAAGA	-0.522959	2.91291e-07	Hypo-methylation
LUAD_rep1	ENSG00000165097.16	KDM1B	protein_coding	GCAGG	-0.538614	2.48844e-06	Hypo-methylation
LUAD_rep1	ENSG00000085377.15	PREP	protein_coding	GCATA	-0.774802	8.51636e-41	Hypo-methylation
LUAD_rep1	ENSG00000143933.19	CALM2	nonsense_mediated_decay	GTACA	-0.705017	4.16145e-13	Hypo-methylation
LUAD_rep1	ENSG00000244198.7	ARHGEF35-AS1	lncRNA	ACAGA	-0.521432	6.57668e-06	Hypo-methylation
LUAD_rep1	ENSG00000142871.18	CCN1	retained_intron	ACAAC	0.766857	1.69741e-45	Hyper-methylation
LUAD_rep1	ENSG00000142871.18	CCN1	retained_intron	CAAGA	0.509476	1.0505e-15	Hyper-methylation
LCC_rep1	ENSG00000006453.14	BAIAP2L1	protein_coding	TTAAT	-0.532937	1.06254e-05	Hypo-methylation
LCC_rep1	ENSG00000006453.14	BAIAP2L1	protein_coding	GCAGA	0.554944	1.63567e-07	Hyper-methylation
LCC_rep1	ENSG00000007376.8	RPUSD1	protein_coding	TCACA	0.601167	1.98782e-06	Hyper-methylation
LCC_rep1	ENSG00000008405.12	CRY1	protein_coding	GCATC	0.52638	1.38314e-05	Hyper-methylation
LCC_rep1	ENSG00000012963.15	UBR7	protein_coding	TCAAC	0.649263	4.16627e-08	Hyper-methylation
LCC_rep1	ENSG00000023516.9	AKAP11	protein_coding	CTAAG	0.732761	3.51786e-11	Hyper-methylation
LCC_rep1	ENSG00000023516.9	AKAP11	protein_coding	ACATC	0.57041	4.12614e-07	Hyper-methylation
LCC_rep1	ENSG00000023516.9	AKAP11	protein_coding	CTAAG	0.511852	0.00033409	Hyper-methylation
LCC_rep1	ENSG00000052841.15	TTC17	protein_coding	AAAGA	0.539991	1.03013e-14	Hyper-methylation
LCC_rep1	ENSG00000052841.15	TTC17	protein_coding	GAAGA	-0.559482	4.10448e-14	Hypo-methylation
LCC_rep1	ENSG00000038219.13	BOD1L1	protein_coding	AAAGA	-0.586789	1.3993e-10	Hypo-methylation
LCC_rep1	ENSG00000038219.13	BOD1L1	protein_coding	TAAAG	-0.684752	3.74387e-09	Hypo-methylation
LCC_rep1	ENSG00000059588.10	TARBP1	protein_coding	AAAGA	-0.57278	1.47933e-11	Hypo-methylation
LCC_rep1	ENSG00000050344.9	NFE2L3	protein_coding	CCACC	-0.897486	1.36438e-47	Hypo-methylation
LCC_rep1	ENSG00000050344.9	NFE2L3	protein_coding	ACACA	0.626699	2.32462e-13	Hyper-methylation
LCC_rep1	ENSG00000050344.9	NFE2L3	protein_coding	TAAGA	-0.509883	1.60698e-09	Hypo-methylation
LCC_rep1	ENSG00000050344.9	NFE2L3	protein_coding	ACACT	0.536789	2.37527e-07	Hyper-methylation
LCC_rep1	ENSG00000005001.10	PRSS22	protein_coding	GAAGA	-0.536937	1.21841e-08	Hypo-methylation
LCC_rep1	ENSG00000071539.14	TRIP13	protein_coding	TCAGC	0.588085	5.12319e-49	Hyper-methylation
LCC_rep1	ENSG00000065883.16	CDK13	protein_coding	TAAAG	0.693461	5.49432e-12	Hyper-methylation
LCC_rep1	ENSG00000065883.16	CDK13	protein_coding	TTAGT	-0.621006	1.55514e-10	Hypo-methylation
LCC_rep1	ENSG00000065308.5	TRAM2	protein_coding	TCACA	-0.999901	0	Hypo-methylation
LCC_rep1	ENSG00000066405.13	CLDN18	protein_coding	GAATG	0.647189	1.27253e-134	Hyper-methylation
LCC_rep1	ENSG00000081791.9	DELE1	protein_coding	CTAGG	-0.715204	7.86435e-26	Hypo-methylation
LCC_rep1	ENSG00000083720.13	OXCT1	protein_coding	TTAAT	-0.545009	1.01544e-14	Hypo-methylation
LCC_rep1	ENSG00000085721.13	RRN3	protein_coding	GTACC	-0.584805	9.27817e-12	Hypo-methylation
LCC_rep1	ENSG00000086189.10	DIMT1	protein_coding	GCAGA	-0.507984	2.51184e-10	Hypo-methylation
LCC_rep1	ENSG00000086232.13	EIF2AK1	protein_coding	CAAGA	-0.619282	1.17378e-08	Hypo-methylation
LCC_rep1	ENSG00000086232.13	EIF2AK1	protein_coding	TCACA	0.558258	3.57189e-06	Hyper-methylation
LCC_rep1	ENSG00000094914.14	AAAS	protein_coding	CAAGG	-0.641159	9.04997e-10	Hypo-methylation
LCC_rep1	ENSG00000094963.14	FMO2	protein_coding	ACAGG	0.509447	4.50555e-41	Hyper-methylation
LCC_rep1	ENSG00000094963.14	FMO2	protein_coding	ACATT	0.786077	3.77918e-201	Hyper-methylation
LCC_rep1	ENSG00000023608.5	SNAPC1	protein_coding	ACAGA	-0.584795	2.61045e-08	Hypo-methylation
LCC_rep1	ENSG00000100504.17	PYGL	protein_coding	CAAGT	0.531509	5.10975e-14	Hyper-methylation
LCC_rep1	ENSG00000100504.17	PYGL	protein_coding	CCAGC	-0.504819	9.51391e-13	Hypo-methylation
LCC_rep1	ENSG00000100504.17	PYGL	protein_coding	ACATG	-0.584384	1.24572e-17	Hypo-methylation
LCC_rep1	ENSG00000100522.10	GNPNAT1	protein_coding	CCAAG	0.502344	9.33974e-14	Hyper-methylation
LCC_rep1	ENSG00000100596.7	SPTLC2	protein_coding	GAAGG	-0.625978	7.23019e-09	Hypo-methylation
LCC_rep1	ENSG00000100664.11	EIF5	protein_coding	GTACG	-0.565288	1.43306e-21	Hypo-methylation
LCC_rep1	ENSG00000100749.8	VRK1	protein_coding	AAAGA	-0.535363	1.9448e-12	Hypo-methylation
LCC_rep1	ENSG00000100749.8	VRK1	protein_coding	AAAGT	-0.651105	5.02479e-20	Hypo-methylation
LCC_rep1	ENSG00000100916.14	BRMS1L	protein_coding	GAAGA	-0.620858	2.44545e-08	Hypo-methylation
LCC_rep1	ENSG00000103266.11	STUB1	protein_coding	ATAGT	-0.529341	1.22925e-05	Hypo-methylation
LCC_rep1	ENSG00000103550.14	KNOP1	protein_coding	TAAGT	-0.58208	4.28105e-10	Hypo-methylation
LCC_rep1	ENSG00000104412.8	EMC2	protein_coding	AAAGA	0.631548	1.99e-09	Hyper-methylation
LCC_rep1	ENSG00000104412.8	EMC2	protein_coding	GAAAG	0.563534	7.33579e-07	Hyper-methylation
LCC_rep1	ENSG00000105856.14	HBP1	protein_coding	CAAGA	0.586681	2.07078e-07	Hyper-methylation
LCC_rep1	ENSG00000106003.13	LFNG	protein_coding	AAAGT	-0.545343	6.61316e-08	Hypo-methylation
LCC_rep1	ENSG00000106245.11	BUD31	protein_coding	ACACT	-0.681875	2.1144e-28	Hypo-methylation
LCC_rep1	ENSG00000106484.16	MEST	protein_coding	GAAGA	0.913238	4.28969e-43	Hyper-methylation
LCC_rep1	ENSG00000106603.19	COA1	protein_coding	GAAGA	-0.503571	1.36633e-06	Hypo-methylation
LCC_rep1	ENSG00000004468.13	CD38	protein_coding	CAATA	0.668704	2.83903e-09	Hyper-methylation
LCC_rep1	ENSG00000110042.8	DTX4	protein_coding	GCAGG	-0.737909	1.12073e-25	Hypo-methylation
LCC_rep1	ENSG00000111110.12	PPM1H	protein_coding	TCAGT	0.682415	5.56276e-28	Hyper-methylation
LCC_rep1	ENSG00000111843.14	TMEM14C	protein_coding	TTAGG	0.747004	1.27494e-23	Hyper-methylation
LCC_rep1	ENSG00000112312.10	GMNN	protein_coding	TAAGG	-0.560298	1.66338e-08	Hypo-methylation
LCC_rep1	ENSG00000112655.16	PTK7	protein_coding	ACATT	0.597739	2.609e-06	Hyper-methylation
LCC_rep1	ENSG00000112874.10	NUDT12	protein_coding	CAAAA	0.532218	1.46561e-19	Hyper-methylation
LCC_rep1	ENSG00000113083.14	LOX	protein_coding	TAAGG	-0.532144	5.67751e-07	Hypo-methylation
LCC_rep1	ENSG00000113532.13	ST8SIA4	protein_coding	TCACT	-0.604004	7.81865e-07	Hypo-methylation
LCC_rep1	ENSG00000113569.16	NUP155	protein_coding	TTAGG	-0.631355	2.21056e-26	Hypo-methylation
LCC_rep1	ENSG00000113595.15	TRIM23	protein_coding	ATATA	0.528521	1.26535e-13	Hyper-methylation
LCC_rep1	ENSG00000114771.14	AADAC	protein_coding	CAAAT	0.755683	8.32257e-35	Hyper-methylation
LCC_rep1	ENSG00000023228.14	NDUFS1	protein_coding	TCAGG	0.527681	1.34984e-05	Hyper-methylation
LCC_rep1	ENSG00000115274.15	INO80B	protein_coding	TTAGG	-0.602148	9.19605e-17	Hypo-methylation
LCC_rep1	ENSG00000115816.15	CEBPZ	protein_coding	CAAAC	-0.54086	2.06306e-08	Hypo-methylation
LCC_rep1	ENSG00000116741.8	RGS2	protein_coding	CAAAA	0.651054	5.55984e-88	Hyper-methylation
LCC_rep1	ENSG00000118412.13	CASP8AP2	processed_transcript	GCAGT	0.532543	1.96445e-05	Hyper-methylation
LCC_rep1	ENSG00000239305.7	RNF103	protein_coding	ACACA	0.935731	4.47697e-81	Hyper-methylation
LCC_rep1	ENSG00000118762.8	PKD2	protein_coding	TAAGT	-0.530288	1.84645e-11	Hypo-methylation
LCC_rep1	ENSG00000118804.8	STBD1	protein_coding	AAAGA	-0.566229	4.08745e-09	Hypo-methylation
LCC_rep1	ENSG00000118804.8	STBD1	protein_coding	TCATC	0.502915	4.6737e-06	Hyper-methylation
LCC_rep1	ENSG00000111364.16	DDX55	protein_coding	CAAGT	-0.557698	1.6222e-11	Hypo-methylation
LCC_rep1	ENSG00000119686.10	FLVCR2	protein_coding	CCACC	0.570234	7.00751e-49	Hyper-methylation
LCC_rep1	ENSG00000119878.6	CRIPT	protein_coding	CAAAG	0.513741	4.66098e-11	Hyper-methylation
LCC_rep1	ENSG00000120137.7	PANK3	protein_coding	ACATT	0.855687	3.27494e-30	Hyper-methylation
LCC_rep1	ENSG00000120137.7	PANK3	protein_coding	CGAGT	0.5162	8.0024e-08	Hyper-methylation
LCC_rep1	ENSG00000120137.7	PANK3	protein_coding	CCACT	0.523362	9.17882e-08	Hyper-methylation
LCC_rep1	ENSG00000070087.14	PFN2	protein_coding	GCAGT	0.554106	4.01133e-17	Hyper-methylation
LCC_rep1	ENSG00000070087.14	PFN2	protein_coding	GTATC	-0.536038	2.76632e-16	Hypo-methylation
LCC_rep1	ENSG00000121350.16	PYROXD1	protein_coding	TTAAG	0.540535	3.96836e-05	Hyper-methylation
LCC_rep1	ENSG00000282608.2	ADORA3	protein_coding	CGAGA	0.742677	3.16967e-21	Hyper-methylation
LCC_rep1	ENSG00000122641.11	INHBA	protein_coding	ACATT	0.807242	1.94652e-107	Hyper-methylation
LCC_rep1	ENSG00000123091.5	RNF11	protein_coding	ATACA	-0.641223	1.44318e-10	Hypo-methylation
LCC_rep1	ENSG00000123200.16	ZC3H13	protein_coding	GCAGA	0.75574	1.76912e-33	Hyper-methylation
LCC_rep1	ENSG00000123610.5	TNFAIP6	protein_coding	GAAAT	-0.901402	5.23182e-304	Hypo-methylation
LCC_rep1	ENSG00000123685.9	BATF3	protein_coding	GCAGA	-0.547029	1.85835e-21	Hypo-methylation
LCC_rep1	ENSG00000123737.13	EXOSC9	protein_coding	AAAAG	0.627593	1.13914e-09	Hyper-methylation
LCC_rep1	ENSG00000111801.16	BTN3A3	protein_coding	CCAGG	0.564963	2.22157e-07	Hyper-methylation
LCC_rep1	ENSG00000124731.13	TREM1	protein_coding	AAAGA	0.538582	9.32801e-32	Hyper-methylation
LCC_rep1	ENSG00000124731.13	TREM1	protein_coding	AAAAG	0.539173	7.90828e-32	Hyper-methylation
LCC_rep1	ENSG00000124783.14	SSR1	protein_coding	TTAGC	0.677074	2.37484e-09	Hyper-methylation
LCC_rep1	ENSG00000124785.9	NRN1	protein_coding	TTAGC	0.597843	1.4283e-17	Hyper-methylation
LCC_rep1	ENSG00000124785.9	NRN1	protein_coding	GTAAT	0.679979	2.78658e-12	Hyper-methylation
LCC_rep1	ENSG00000125037.12	EMC3	protein_coding	ATATA	0.639317	2.06644e-28	Hyper-methylation
LCC_rep1	ENSG00000125249.7	RAP2A	protein_coding	TAAAG	-0.517295	2.74129e-07	Hypo-methylation
LCC_rep1	ENSG00000115084.15	SLC35F5	protein_coding	CAAGT	0.585388	6.74213e-15	Hyper-methylation
LCC_rep1	ENSG00000125629.15	INSIG2	protein_coding	GAAGA	-0.687511	7.31633e-22	Hypo-methylation
LCC_rep1	ENSG00000127191.18	TRAF2	protein_coding	CAAGT	-0.531896	1.77508e-07	Hypo-methylation
LCC_rep1	ENSG00000127824.14	TUBA4A	protein_coding	AAAGA	0.699072	3.12768e-37	Hyper-methylation
LCC_rep1	ENSG00000033800.14	PIAS1	protein_coding	TTACT	0.66995	9.59286e-37	Hyper-methylation
LCC_rep1	ENSG00000152061.23	RABGAP1L	protein_coding	CAAAG	0.553138	3.94823e-09	Hyper-methylation
LCC_rep1	ENSG00000087116.16	ADAMTS2	protein_coding	ACATG	0.683267	9.70999e-17	Hyper-methylation
LCC_rep1	ENSG00000130227.17	XPO7	protein_coding	CAAGT	0.560815	3.27636e-12	Hyper-methylation
LCC_rep1	ENSG00000131791.8	PRKAB2	protein_coding	TAAGT	-0.507691	3.14511e-05	Hypo-methylation
LCC_rep1	ENSG00000173473.11	SMARCC1	protein_coding	CCACC	-0.713728	1.303e-13	Hypo-methylation
LCC_rep1	ENSG00000132300.19	PTCD3	protein_coding	AAAAC	0.646801	5.21095e-12	Hyper-methylation
LCC_rep1	ENSG00000132300.19	PTCD3	protein_coding	CAAGA	0.712115	1.12324e-09	Hyper-methylation
LCC_rep1	ENSG00000132423.12	COQ3	protein_coding	GTAAT	0.635638	1.42859e-09	Hyper-methylation
LCC_rep1	ENSG00000132434.9	LANCL2	protein_coding	GAAGT	0.660361	1.15701e-15	Hyper-methylation
LCC_rep1	ENSG00000133393.13	CEP20	protein_coding	TCACA	-0.538369	1.01874e-06	Hypo-methylation
LCC_rep1	ENSG00000133393.13	CEP20	protein_coding	TAAAG	-0.708183	9.42587e-13	Hypo-methylation
LCC_rep1	ENSG00000133704.10	IPO8	protein_coding	CAAGA	0.616545	3.2695e-08	Hyper-methylation
LCC_rep1	ENSG00000133800.9	LYVE1	protein_coding	TAATA	0.576532	2.32712e-69	Hyper-methylation
LCC_rep1	ENSG00000133800.9	LYVE1	protein_coding	AAATA	0.57525	1.8132e-60	Hyper-methylation
LCC_rep1	ENSG00000133800.9	LYVE1	protein_coding	TCAGA	0.556674	4.61613e-55	Hyper-methylation
LCC_rep1	ENSG00000134001.14	EIF2S1	protein_coding	CAAAG	-0.673051	3.31312e-09	Hypo-methylation
LCC_rep1	ENSG00000134070.5	IRAK2	protein_coding	ATATC	-0.526897	0.000261949	Hypo-methylation
LCC_rep1	ENSG00000134250.20	NOTCH2	protein_coding	GCACC	0.539945	2.13867e-06	Hyper-methylation
LCC_rep1	ENSG00000134294.14	SLC38A2	protein_coding	GCAGA	0.552296	6.21095e-13	Hyper-methylation
LCC_rep1	ENSG00000135482.7	ZC3H10	protein_coding	CTAGC	0.80955	1.18844e-53	Hyper-methylation
LCC_rep1	ENSG00000135932.11	CAB39	protein_coding	ACATT	0.720767	2.1981e-65	Hyper-methylation
LCC_rep1	ENSG00000135974.10	C2orf49	protein_coding	TCAGA	-0.645198	1.57103e-11	Hypo-methylation
LCC_rep1	ENSG00000136381.13	IREB2	protein_coding	ATATA	0.589144	8.32163e-12	Hyper-methylation
LCC_rep1	ENSG00000136383.7	ALPK3	protein_coding	TAAGT	0.574895	4.80483e-11	Hyper-methylation
LCC_rep1	ENSG00000136720.7	HS6ST1	protein_coding	CCACC	-0.664741	9.30349e-14	Hypo-methylation
LCC_rep1	ENSG00000136720.7	HS6ST1	protein_coding	CCAAC	-0.618851	1.25928e-17	Hypo-methylation
LCC_rep1	ENSG00000136867.11	SLC31A2	protein_coding	TAAGT	-0.501652	8.21352e-09	Hypo-methylation
LCC_rep1	ENSG00000136874.11	STX17	protein_coding	TTAAA	0.504254	1.17183e-08	Hyper-methylation
LCC_rep1	ENSG00000137393.10	RNF144B	protein_coding	TAAGT	-0.526657	7.33156e-21	Hypo-methylation
LCC_rep1	ENSG00000137414.6	FAM8A1	protein_coding	CAAGT	0.580163	8.47679e-09	Hyper-methylation
LCC_rep1	ENSG00000137574.11	TGS1	protein_coding	GCAGA	-0.577077	1.7555e-07	Hypo-methylation
LCC_rep1	ENSG00000137770.14	CTDSPL2	protein_coding	CCATA	-0.934708	1.09868e-76	Hypo-methylation
LCC_rep1	ENSG00000138587.6	MNS1	protein_coding	GAAGA	-0.658769	2.7345e-08	Hypo-methylation
LCC_rep1	ENSG00000138587.6	MNS1	protein_coding	CTAGG	0.56158	1.00788e-06	Hyper-methylation
LCC_rep1	ENSG00000138587.6	MNS1	protein_coding	CTACA	-0.74695	2.55642e-22	Hypo-methylation
LCC_rep1	ENSG00000138246.17	DNAJC13	protein_coding	AAAGA	0.646299	4.94608e-18	Hyper-methylation
LCC_rep1	ENSG00000138381.10	ASNSD1	protein_coding	AAAGA	-0.599103	1.00751e-19	Hypo-methylation
LCC_rep1	ENSG00000138398.16	PPIG	protein_coding	CAAGA	0.577456	3.59387e-14	Hyper-methylation
LCC_rep1	ENSG00000138463.9	SLC49A4	protein_coding	CTAGC	0.640963	1.56314e-23	Hyper-methylation
LCC_rep1	ENSG00000064102.15	INTS13	protein_coding	AAAAG	-0.745947	2.4126e-18	Hypo-methylation
LCC_rep1	ENSG00000047621.12	C12orf4	protein_coding	CAAGA	0.6787	1.07963e-12	Hyper-methylation
LCC_rep1	ENSG00000088451.11	TGDS	protein_coding	GAAGA	0.626334	2.14501e-24	Hyper-methylation
LCC_rep1	ENSG00000111412.6	C12orf49	protein_coding	CCACG	-0.619908	6.09949e-12	Hypo-methylation
LCC_rep1	ENSG00000103489.12	XYLT1	protein_coding	TCATC	0.692805	5.95483e-13	Hyper-methylation
LCC_rep1	ENSG00000069248.12	NUP133	protein_coding	CCAGG	-0.545881	2.91643e-05	Hypo-methylation
LCC_rep1	ENSG00000066027.12	PPP2R5A	protein_coding	TAAAC	0.793941	1.01619e-111	Hyper-methylation
LCC_rep1	ENSG00000061936.10	SFSWAP	protein_coding	CCAGG	-0.999882	0	Hypo-methylation
LCC_rep1	ENSG00000086666.19	ZFAND6	protein_coding	CAAGT	-0.64545	1.96346e-10	Hypo-methylation
LCC_rep1	ENSG00000104133.15	SPG11	protein_coding	CGAGA	0.515673	1.51472e-12	Hyper-methylation
LCC_rep1	ENSG00000103671.10	TRIP4	protein_coding	GAAGA	0.609127	3.6621e-12	Hyper-methylation
LCC_rep1	ENSG00000119707.14	RBM25	protein_coding	TCAAC	0.618895	1.21033e-08	Hyper-methylation
LCC_rep1	ENSG00000066777.9	ARFGEF1	protein_coding	ATACA	0.535221	9.67104e-06	Hyper-methylation
LCC_rep1	ENSG00000100811.14	YY1	protein_coding	GTAAC	-0.539732	2.42632e-05	Hypo-methylation
LCC_rep1	ENSG00000089902.10	RCOR1	protein_coding	CAAAC	-0.945133	2.13984e-114	Hypo-methylation
LCC_rep1	ENSG00000089902.10	RCOR1	protein_coding	CTAGA	0.65899	3.70049e-09	Hyper-methylation
LCC_rep1	ENSG00000089902.10	RCOR1	protein_coding	AAAGT	0.546829	1.69294e-05	Hyper-methylation
LCC_rep1	ENSG00000116729.14	WLS	protein_coding	CAAGT	0.743568	2.76668e-47	Hyper-methylation
LCC_rep1	ENSG00000106688.12	SLC1A1	protein_coding	ATAAA	-0.588456	8.5594e-10	Hypo-methylation
LCC_rep1	ENSG00000106688.12	SLC1A1	protein_coding	TCATT	0.808793	6.49259e-182	Hyper-methylation
LCC_rep1	ENSG00000005339.15	CREBBP	protein_coding	CCACT	-0.531325	5.52595e-09	Hypo-methylation
LCC_rep1	ENSG00000033011.13	ALG1	protein_coding	CTACT	-0.53378	6.75827e-15	Hypo-methylation
LCC_rep1	ENSG00000033011.13	ALG1	protein_coding	CCAGG	0.665456	9.68476e-18	Hyper-methylation
LCC_rep1	ENSG00000064651.14	SLC12A2	protein_coding	GTAGA	-0.552876	1.0868e-15	Hypo-methylation
LCC_rep1	ENSG00000103319.12	EEF2K	protein_coding	CAAGT	0.830208	4.68334e-23	Hyper-methylation
LCC_rep1	ENSG00000107537.14	PHYH	protein_coding	ATATT	0.876986	1.06897e-218	Hyper-methylation
LCC_rep1	ENSG00000107951.15	MTPAP	protein_coding	GTAGA	0.694972	4.5578e-13	Hyper-methylation
LCC_rep1	ENSG00000107951.15	MTPAP	protein_coding	CAAGT	0.595738	5.5934e-07	Hyper-methylation
LCC_rep1	ENSG00000108091.11	CCDC6	protein_coding	TCAAG	0.505483	6.76683e-05	Hyper-methylation
LCC_rep1	ENSG00000099260.11	PALMD	protein_coding	TTAAG	0.559172	4.65151e-16	Hyper-methylation
LCC_rep1	ENSG00000115091.12	ACTR3	protein_coding	TTACT	0.582285	1.21595e-37	Hyper-methylation
LCC_rep1	ENSG00000059378.13	PARP12	protein_coding	TCAGA	0.535634	6.19696e-12	Hyper-methylation
LCC_rep1	ENSG00000115112.8	TFCP2L1	protein_coding	CCAGG	0.502459	4.42152e-11	Hyper-methylation
LCC_rep1	ENSG00000116016.14	EPAS1	protein_coding	CAAGA	0.558714	8.77066e-81	Hyper-methylation
LCC_rep1	ENSG00000116016.14	EPAS1	protein_coding	ACACA	-0.505453	3.04161e-74	Hypo-methylation
LCC_rep1	ENSG00000110048.12	OSBP	protein_coding	AAAGA	0.672711	1.18519e-09	Hyper-methylation
LCC_rep1	ENSG00000077232.18	DNAJC10	protein_coding	ACATA	0.840345	1.50996e-54	Hyper-methylation
LCC_rep1	ENSG00000091409.15	ITGA6	protein_coding	TAAGA	0.646705	4.66393e-18	Hyper-methylation
LCC_rep1	ENSG00000058085.15	LAMC2	protein_coding	AAAAC	0.71618	7.31017e-63	Hyper-methylation
LCC_rep1	ENSG00000058085.15	LAMC2	protein_coding	TCAGC	0.538242	1.58273e-11	Hyper-methylation
LCC_rep1	ENSG00000115839.18	RAB3GAP1	protein_coding	TCAGG	-0.662181	1.29464e-13	Hypo-methylation
LCC_rep1	ENSG00000018510.16	AGPS	protein_coding	AAAGA	0.56538	2.16292e-10	Hyper-methylation
LCC_rep1	ENSG00000018510.16	AGPS	protein_coding	CAAGT	-0.506069	2.60998e-10	Hypo-methylation
LCC_rep1	ENSG00000031081.11	ARHGAP31	protein_coding	GAAAT	0.814046	1.37778e-123	Hyper-methylation
LCC_rep1	ENSG00000003393.15	ALS2	protein_coding	ATACT	0.554089	1.70147e-24	Hyper-methylation
LCC_rep1	ENSG00000109171.15	SLAIN2	protein_coding	ATACC	0.771897	2.14894e-39	Hyper-methylation
LCC_rep1	ENSG00000138646.9	HERC5	protein_coding	TAAGA	0.664226	5.43866e-22	Hyper-methylation
LCC_rep1	ENSG00000138663.9	COPS4	protein_coding	TTACA	-0.913333	1.85219e-45	Hypo-methylation
LCC_rep1	ENSG00000036257.13	CUL3	protein_coding	CAATT	-0.540993	6.58889e-08	Hypo-methylation
LCC_rep1	ENSG00000052795.13	FNIP2	protein_coding	ACACA	-0.54672	5.2608e-10	Hypo-methylation
LCC_rep1	ENSG00000014824.14	SLC30A9	protein_coding	TCAGA	0.532323	2.71511e-11	Hyper-methylation
LCC_rep1	ENSG00000124839.13	RAB17	protein_coding	GAAGA	0.601978	7.80631e-21	Hyper-methylation
LCC_rep1	ENSG00000047457.14	CP	protein_coding	ACATC	-0.757604	6.73074e-112	Hypo-methylation
LCC_rep1	ENSG00000124491.16	F13A1	protein_coding	CTACA	0.717309	3.7593e-42	Hyper-methylation
LCC_rep1	ENSG00000138755.6	CXCL9	protein_coding	CCATT	-0.870287	0	Hypo-methylation
LCC_rep1	ENSG00000138760.10	SCARB2	protein_coding	TCAAG	-0.509756	8.82426e-06	Hypo-methylation
LCC_rep1	ENSG00000073711.11	PPP2R3A	protein_coding	CCAAA	0.510728	0.000156626	Hyper-methylation
LCC_rep1	ENSG00000073711.11	PPP2R3A	protein_coding	CAAGA	0.563294	6.85577e-11	Hyper-methylation
LCC_rep1	ENSG00000109586.12	GALNT7	protein_coding	GAAAG	-0.609592	1.87212e-10	Hypo-methylation
LCC_rep1	ENSG00000056097.16	ZFR	protein_coding	CTACA	0.737183	1.36628e-17	Hyper-methylation
LCC_rep1	ENSG00000138802.11	SEC24B	protein_coding	ACACA	-0.501831	0.00018834	Hypo-methylation
LCC_rep1	ENSG00000041802.11	LSG1	protein_coding	ATAAC	-0.675386	4.97379e-18	Hypo-methylation
LCC_rep1	ENSG00000124571.18	XPO5	protein_coding	ACATT	0.543945	3.51066e-09	Hyper-methylation
LCC_rep1	ENSG00000124571.18	XPO5	protein_coding	CCAGG	0.705399	3.75133e-12	Hyper-methylation
LCC_rep1	ENSG00000106066.15	CPVL	protein_coding	TTATA	0.594399	4.54587e-25	Hyper-methylation
LCC_rep1	ENSG00000035720.8	STAP1	protein_coding	TAAGT	-0.553842	4.35936e-06	Hypo-methylation
LCC_rep1	ENSG00000035720.8	STAP1	protein_coding	GAAGT	0.573797	5.2852e-08	Hyper-methylation
LCC_rep1	ENSG00000014138.9	POLA2	protein_coding	CTACC	-0.508854	2.19098e-06	Hypo-methylation
LCC_rep1	ENSG00000014138.9	POLA2	protein_coding	ACATC	-0.566434	1.09916e-08	Hypo-methylation
LCC_rep1	ENSG00000114316.13	USP4	protein_coding	CAAGT	-0.683384	3.3753e-15	Hypo-methylation
LCC_rep1	ENSG00000114316.13	USP4	protein_coding	TCAGA	0.549979	3.70988e-06	Hyper-methylation
LCC_rep1	ENSG00000114316.13	USP4	protein_coding	CGAGT	0.56334	6.91288e-13	Hyper-methylation
LCC_rep1	ENSG00000106682.14	EIF4H	protein_coding	TCACA	0.530326	6.54772e-06	Hyper-methylation
LCC_rep1	ENSG00000110315.7	RNF141	protein_coding	CCAAG	-0.667693	1.08474e-15	Hypo-methylation
LCC_rep1	ENSG00000139154.16	AEBP2	protein_coding	ATATA	0.700061	6.77616e-15	Hyper-methylation
LCC_rep1	ENSG00000139168.8	ZCRB1	protein_coding	GTATA	-0.585959	4.07751e-06	Hypo-methylation
LCC_rep1	ENSG00000139291.14	TMEM19	protein_coding	CAAGT	0.539058	6.93111e-14	Hyper-methylation
LCC_rep1	ENSG00000139343.10	SNRPF	protein_coding	TAAAG	-0.547907	2.43119e-07	Hypo-methylation
LCC_rep1	ENSG00000065361.16	ERBB3	protein_coding	AAAGG	-0.578363	2.11948e-12	Hypo-methylation
LCC_rep1	ENSG00000139725.8	RHOF	protein_coding	TGAGG	-0.805267	7.20273e-82	Hypo-methylation
LCC_rep1	ENSG00000140285.11	FGF7	protein_coding	AAAGA	0.673879	3.72377e-10	Hyper-methylation
LCC_rep1	ENSG00000140379.8	BCL2A1	protein_coding	CTATA	0.511402	1.3217e-29	Hyper-methylation
LCC_rep1	ENSG00000140548.10	ZNF710	protein_coding	CCACT	-0.666971	1.36594e-09	Hypo-methylation
LCC_rep1	ENSG00000140749.9	IGSF6	protein_coding	TAAGT	0.552678	1.45473e-08	Hyper-methylation
LCC_rep1	ENSG00000213064.10	SFT2D2	protein_coding	TCAGA	0.588933	1.41072e-10	Hyper-methylation
LCC_rep1	ENSG00000213064.10	SFT2D2	protein_coding	CAAGG	-0.568725	7.20346e-08	Hypo-methylation
LCC_rep1	ENSG00000143891.17	GALM	protein_coding	GTACT	-0.595803	7.43092e-13	Hypo-methylation
LCC_rep1	ENSG00000144560.15	VGLL4	protein_coding	CAAGA	-0.620093	2.23828e-06	Hypo-methylation
LCC_rep1	ENSG00000144827.9	ABHD10	protein_coding	TCAGC	-0.660604	2.38921e-08	Hypo-methylation
LCC_rep1	ENSG00000145332.14	KLHL8	protein_coding	CCAAC	-0.607066	1.1428e-09	Hypo-methylation
LCC_rep1	ENSG00000145391.13	SETD7	protein_coding	TTAAG	-0.51696	1.47204e-08	Hypo-methylation
LCC_rep1	ENSG00000145780.8	FEM1C	protein_coding	AAAGA	0.568645	1.86905e-08	Hyper-methylation
LCC_rep1	ENSG00000145817.17	YIPF5	protein_coding	TTAGC	0.556261	8.7371e-10	Hyper-methylation
LCC_rep1	ENSG00000146247.14	PHIP	protein_coding	GCATA	-0.548307	4.46339e-07	Hypo-methylation
LCC_rep1	ENSG00000146409.12	SLC18B1	protein_coding	GAAAG	-0.74643	1.92304e-16	Hypo-methylation
LCC_rep1	ENSG00000146535.14	GNA12	protein_coding	AAAGA	0.594148	4.54801e-15	Hyper-methylation
LCC_rep1	ENSG00000147439.13	BIN3	protein_coding	CTACT	0.718193	3.09477e-41	Hyper-methylation
LCC_rep1	ENSG00000147601.14	TERF1	protein_coding	AAAAG	-0.651223	1.76548e-08	Hypo-methylation
LCC_rep1	ENSG00000148426.13	PROSER2	protein_coding	CTAGA	0.608504	1.7757e-12	Hyper-methylation
LCC_rep1	ENSG00000148426.13	PROSER2	protein_coding	CTAAA	-0.506419	0.000169515	Hypo-methylation
LCC_rep1	ENSG00000149196.16	HIKESHI	protein_coding	ACAGT	0.520343	4.5394e-11	Hyper-methylation
LCC_rep1	ENSG00000221968.9	FADS3	protein_coding	ACATC	0.628915	2.55513e-18	Hyper-methylation
LCC_rep1	ENSG00000150961.15	SEC24D	protein_coding	GCAGA	0.698817	1.67234e-24	Hyper-methylation
LCC_rep1	ENSG00000151093.8	OXSM	protein_coding	GAAGA	0.546064	2.55542e-07	Hyper-methylation
LCC_rep1	ENSG00000151093.8	OXSM	protein_coding	CAAGG	-0.593604	6.79137e-09	Hypo-methylation
LCC_rep1	ENSG00000151229.13	SLC2A13	protein_coding	TTAGG	-0.670215	3.37249e-08	Hypo-methylation
LCC_rep1	ENSG00000144445.17	KANSL1L	protein_coding	ACATA	0.631183	1.07358e-11	Hyper-methylation
LCC_rep1	ENSG00000152193.8	OBI1	protein_coding	TTACT	-0.519231	1.03899e-05	Hypo-methylation
LCC_rep1	ENSG00000152804.11	HHEX	protein_coding	ATAGA	-0.526897	9.35637e-16	Hypo-methylation
LCC_rep1	ENSG00000058729.11	RIOK2	protein_coding	AAAGT	-0.583632	2.80575e-08	Hypo-methylation
LCC_rep1	ENSG00000058729.11	RIOK2	protein_coding	TTAGG	-0.592388	2.82741e-23	Hypo-methylation
LCC_rep1	ENSG00000153201.16	RANBP2	protein_coding	AAAGA	-0.760293	2.48911e-27	Hypo-methylation
LCC_rep1	ENSG00000153561.13	RMND5A	protein_coding	CAAAG	0.762311	5.31815e-22	Hyper-methylation
LCC_rep1	ENSG00000155099.8	PIP4P2	protein_coding	AAAGA	-0.505051	4.44133e-12	Hypo-methylation
LCC_rep1	ENSG00000155099.8	PIP4P2	protein_coding	TAAAG	-0.538223	5.27179e-06	Hypo-methylation
LCC_rep1	ENSG00000155189.12	AGPAT5	protein_coding	GCATG	-0.531433	5.1764e-12	Hypo-methylation
LCC_rep1	ENSG00000082516.9	GEMIN5	protein_coding	TCAGA	0.590531	9.98486e-18	Hyper-methylation
LCC_rep1	ENSG00000082516.9	GEMIN5	protein_coding	TCACA	0.707656	2.64829e-22	Hyper-methylation
LCC_rep1	ENSG00000155760.2	FZD7	protein_coding	GTAGG	0.658941	3.65373e-26	Hyper-methylation
LCC_rep1	ENSG00000155792.10	DEPTOR	protein_coding	TAAGG	0.622826	2.75456e-07	Hyper-methylation
LCC_rep1	ENSG00000156052.11	GNAQ	protein_coding	GTATC	0.517771	1.14457e-05	Hyper-methylation
LCC_rep1	ENSG00000156052.11	GNAQ	protein_coding	TAAGT	0.573424	3.39992e-09	Hyper-methylation
LCC_rep1	ENSG00000157181.16	ODR4	protein_coding	CCACA	-0.504772	8.3729e-05	Hypo-methylation
LCC_rep1	ENSG00000213920.9	MDP1	protein_coding	ACATC	-0.567609	7.54719e-17	Hypo-methylation
LCC_rep1	ENSG00000056736.10	IL17RB	protein_coding	TCAGT	0.540019	1.63038e-06	Hyper-methylation
LCC_rep1	ENSG00000056736.10	IL17RB	protein_coding	CTATA	-0.647261	1.12117e-15	Hypo-methylation
LCC_rep1	ENSG00000158714.11	SLAMF8	protein_coding	TCAGG	0.568674	1.57461e-19	Hyper-methylation
LCC_rep1	ENSG00000159167.12	STC1	protein_coding	AAAGT	-0.565472	1.02874e-14	Hypo-methylation
LCC_rep1	ENSG00000143390.17	RFX5	protein_coding	GCAGG	0.565887	1.3821e-13	Hyper-methylation
LCC_rep1	ENSG00000143390.17	RFX5	protein_coding	GCAGG	0.53665	3.78361e-09	Hyper-methylation
LCC_rep1	ENSG00000160445.11	ZER1	protein_coding	CAAGT	-0.524339	3.18027e-11	Hypo-methylation
LCC_rep1	ENSG00000160791.13	CCR5	protein_coding	ATACA	0.581345	3.34811e-08	Hyper-methylation
LCC_rep1	ENSG00000161021.13	MAML1	protein_coding	TTAAA	0.573971	8.40488e-13	Hyper-methylation
LCC_rep1	ENSG00000043093.15	DCUN1D1	protein_coding	ACATA	0.529863	0.000208476	Hyper-methylation
LCC_rep1	ENSG00000043093.15	DCUN1D1	protein_coding	CAAAG	0.6247	6.15347e-10	Hyper-methylation
LCC_rep1	ENSG00000123338.13	NCKAP1L	protein_coding	GAAGA	-0.621923	9.98316e-30	Hypo-methylation
LCC_rep1	ENSG00000123338.13	NCKAP1L	protein_coding	TTAGG	-0.540727	1.24503e-18	Hypo-methylation
LCC_rep1	ENSG00000162337.12	LRP5	protein_coding	CGAGT	0.758794	6.39436e-21	Hyper-methylation
LCC_rep1	ENSG00000162378.13	ZYG11B	protein_coding	TGAGA	0.524873	8.40011e-19	Hyper-methylation
LCC_rep1	ENSG00000162402.14	USP24	protein_coding	GTAGA	0.571065	2.64514e-10	Hyper-methylation
LCC_rep1	ENSG00000162642.14	C1orf52	processed_transcript	TAAAG	-0.51161	1.41036e-05	Hypo-methylation
LCC_rep1	ENSG00000243667.7	WDR92	protein_coding	CTACT	-0.838766	1.06325e-26	Hypo-methylation
LCC_rep1	ENSG00000163053.11	SLC16A14	protein_coding	ATACA	-0.644867	4.08354e-11	Hypo-methylation
LCC_rep1	ENSG00000163565.18	IFI16	protein_coding	TCAAT	-0.558476	3.59718e-08	Hypo-methylation
LCC_rep1	ENSG00000163904.13	SENP2	protein_coding	AAAGT	0.528879	3.68811e-09	Hyper-methylation
LCC_rep1	ENSG00000164091.12	WDR82	protein_coding	CCAAC	0.701853	7.89138e-25	Hyper-methylation
LCC_rep1	ENSG00000164120.14	HPGD	protein_coding	AAAAC	0.795912	2.39608e-286	Hyper-methylation
LCC_rep1	ENSG00000164120.14	HPGD	protein_coding	CAACT	0.757501	1.51907e-241	Hyper-methylation
LCC_rep1	ENSG00000164151.12	ICE1	protein_coding	AAAAG	0.713476	9.88872e-10	Hyper-methylation
LCC_rep1	ENSG00000164151.12	ICE1	protein_coding	TCAAG	0.796333	1.89144e-14	Hyper-methylation
LCC_rep1	ENSG00000164168.8	TMEM184C	protein_coding	GAAGA	0.739812	2.15603e-12	Hyper-methylation
LCC_rep1	ENSG00000164171.11	ITGA2	protein_coding	GAAAC	0.619204	8.61541e-41	Hyper-methylation
LCC_rep1	ENSG00000164187.7	LMBRD2	protein_coding	CCAAC	0.565594	1.602e-05	Hyper-methylation
LCC_rep1	ENSG00000164211.13	STARD4	protein_coding	ATATT	0.871315	1.53933e-97	Hyper-methylation
LCC_rep1	ENSG00000164647.9	STEAP1	protein_coding	ACACA	0.650508	4.07249e-10	Hyper-methylation
LCC_rep1	ENSG00000164983.7	TMEM65	protein_coding	GAAGT	-0.636007	1.24457e-07	Hypo-methylation
LCC_rep1	ENSG00000164983.7	TMEM65	protein_coding	ACAGC	-0.871952	2.54076e-46	Hypo-methylation
LCC_rep1	ENSG00000165271.17	NOL6	protein_coding	AAAGA	-0.51083	3.04838e-05	Hypo-methylation
LCC_rep1	ENSG00000165392.11	WRN	protein_coding	TAAGA	0.674657	5.02413e-12	Hyper-methylation
LCC_rep1	ENSG00000165724.6	ZMYND19	protein_coding	TAAGA	0.509649	3.13048e-09	Hyper-methylation
LCC_rep1	ENSG00000165819.12	METTL3	protein_coding	ACAGG	0.524278	3.36756e-12	Hyper-methylation
LCC_rep1	ENSG00000180447.7	GAS1	protein_coding	GAAGG	-0.579211	5.36636e-10	Hypo-methylation
LCC_rep1	ENSG00000165934.13	CPSF2	protein_coding	GAAAC	-0.60288	7.25263e-10	Hypo-methylation
LCC_rep1	ENSG00000166068.13	SPRED1	protein_coding	CTAAA	0.567853	2.37783e-22	Hyper-methylation
LCC_rep1	ENSG00000107949.17	BCCIP	protein_coding	CCAGG	-0.723411	7.80116e-11	Hypo-methylation
LCC_rep1	ENSG00000107949.17	BCCIP	protein_coding	ACACA	0.607009	5.40052e-10	Hyper-methylation
LCC_rep1	ENSG00000166295.9	ANAPC16	protein_coding	AAAGT	0.56414	6.39473e-11	Hyper-methylation
LCC_rep1	ENSG00000166503.9	HDGFL3	protein_coding	TGAGA	-0.591607	3.48188e-08	Hypo-methylation
LCC_rep1	ENSG00000166526.18	ZNF3	protein_coding	GCACC	0.624854	6.0744e-10	Hyper-methylation
LCC_rep1	ENSG00000166803.14	PCLAF	protein_coding	GAAAA	0.56607	4.86516e-06	Hyper-methylation
LCC_rep1	ENSG00000166828.3	SCNN1G	protein_coding	AAAGT	0.586097	1.38768e-08	Hyper-methylation
LCC_rep1	ENSG00000166860.3	ZBTB39	protein_coding	AAAAG	0.633703	2.40477e-08	Hyper-methylation
LCC_rep1	ENSG00000089154.11	GCN1	protein_coding	GAAGA	-0.76396	1.19835e-13	Hypo-methylation
LCC_rep1	ENSG00000167588.13	GPD1	protein_coding	CTACT	0.806108	0	Hyper-methylation
LCC_rep1	ENSG00000167778.9	SPRYD3	protein_coding	GAAGG	-0.551347	4.06448e-10	Hypo-methylation
LCC_rep1	ENSG00000168077.14	SCARA3	protein_coding	ACAGA	0.636886	1.60509e-23	Hyper-methylation
LCC_rep1	ENSG00000168904.15	LRRC28	protein_coding	CTAGA	0.590702	8.95131e-07	Hyper-methylation
LCC_rep1	ENSG00000170365.10	SMAD1	protein_coding	CAAGA	0.596634	5.48156e-09	Hyper-methylation
LCC_rep1	ENSG00000169439.12	SDC2	protein_coding	TCACT	0.717416	1.80951e-45	Hyper-methylation
LCC_rep1	ENSG00000170759.11	KIF5B	protein_coding	TAAGG	0.509485	4.07446e-08	Hyper-methylation
LCC_rep1	ENSG00000168685.15	IL7R	protein_coding	TTAAG	-0.5125	3.53451e-08	Hypo-methylation
LCC_rep1	ENSG00000118960.13	HS1BP3	protein_coding	GCAGG	-0.691223	3.9697e-27	Hypo-methylation
LCC_rep1	ENSG00000172215.6	CXCR6	protein_coding	CCATC	0.787263	2.82312e-20	Hyper-methylation
LCC_rep1	ENSG00000124587.14	PEX6	protein_coding	GCAGA	-0.52422	3.0069e-05	Hypo-methylation
LCC_rep1	ENSG00000100731.16	PCNX1	protein_coding	GAAGA	0.507384	1.34444e-07	Hyper-methylation
LCC_rep1	ENSG00000169902.15	TPST1	protein_coding	AAAGT	-0.676539	7.26258e-09	Hypo-methylation
LCC_rep1	ENSG00000198108.4	CHSY3	protein_coding	GAAGG	0.532703	1.95301e-05	Hyper-methylation
LCC_rep1	ENSG00000163872.16	YEATS2	protein_coding	GCAGG	-0.508603	4.72446e-05	Hypo-methylation
LCC_rep1	ENSG00000163872.16	YEATS2	protein_coding	GAAGG	-0.543193	2.00668e-06	Hypo-methylation
LCC_rep1	ENSG00000168763.16	CNNM3	protein_coding	ACAGA	0.582802	6.11e-08	Hyper-methylation
LCC_rep1	ENSG00000106638.17	TBL2	protein_coding	TAAGG	0.608873	2.417e-08	Hyper-methylation
LCC_rep1	ENSG00000168496.4	FEN1	protein_coding	AAAGT	-0.551559	2.56162e-11	Hypo-methylation
LCC_rep1	ENSG00000171132.14	PRKCE	protein_coding	GAAGT	0.694481	1.26757e-68	Hyper-methylation
LCC_rep1	ENSG00000244405.8	ETV5	protein_coding	CCACA	0.597392	2.72765e-38	Hyper-methylation
LCC_rep1	ENSG00000170270.5	GON7	protein_coding	AAAAC	0.679793	1.45416e-54	Hyper-methylation
LCC_rep1	ENSG00000169429.11	CXCL8	protein_coding	AAACA	-0.560315	1.39635e-259	Hypo-methylation
LCC_rep1	ENSG00000100934.15	SEC23A	protein_coding	GAAAT	0.78019	1.31431e-29	Hyper-methylation
LCC_rep1	ENSG00000100934.15	SEC23A	protein_coding	CTAAG	0.553567	1.9117e-12	Hyper-methylation
LCC_rep1	ENSG00000168795.5	ZBTB5	protein_coding	GCATA	0.52217	7.69072e-13	Hyper-methylation
LCC_rep1	ENSG00000174444.15	RPL4	protein_coding	GTACT	0.811279	6.98964e-30	Hyper-methylation
LCC_rep1	ENSG00000105968.19	H2AZ2	protein_coding	TAAAG	0.633865	7.03022e-15	Hyper-methylation
LCC_rep1	ENSG00000048649.13	RSF1	protein_coding	TTAAT	-0.547134	7.26782e-05	Hypo-methylation
LCC_rep1	ENSG00000175548.9	ALG10B	protein_coding	TTATT	0.593523	8.82353e-30	Hyper-methylation
LCC_rep1	ENSG00000175279.22	CENPS	protein_coding	GAAGA	-0.577475	5.53063e-16	Hypo-methylation
LCC_rep1	ENSG00000175279.22	CENPS	protein_coding	AAAAT	-0.539399	1.00531e-11	Hypo-methylation
LCC_rep1	ENSG00000174944.9	P2RY14	protein_coding	TAAAG	-0.650284	7.23922e-09	Hypo-methylation
LCC_rep1	ENSG00000156508.18	EEF1A1	protein_coding	AAAGA	0.642659	3.894e-20	Hyper-methylation
LCC_rep1	ENSG00000173141.5	MRPL57	protein_coding	GCAGG	0.525911	7.87145e-08	Hyper-methylation
LCC_rep1	ENSG00000173110.8	HSPA6	protein_coding	CCACC	-0.71524	1.0444e-35	Hypo-methylation
LCC_rep1	ENSG00000213995.11	NAXD	protein_coding	AAAGA	-0.748945	5.12615e-14	Hypo-methylation
LCC_rep1	ENSG00000119392.15	GLE1	protein_coding	CCAGG	0.515365	7.96964e-12	Hyper-methylation
LCC_rep1	ENSG00000172845.16	SP3	protein_coding	CTAAT	-0.511026	4.33398e-05	Hypo-methylation
LCC_rep1	ENSG00000173011.12	TADA2B	protein_coding	CAAGA	-0.723568	1.65652e-18	Hypo-methylation
LCC_rep1	ENSG00000239306.5	RBM14	protein_coding	GCAGA	-0.615482	4.18882e-07	Hypo-methylation
LCC_rep1	ENSG00000077454.16	LRCH4	protein_coding	GTATA	0.527978	3.94665e-07	Hyper-methylation
LCC_rep1	ENSG00000175416.15	CLTB	protein_coding	CCAGG	0.522958	2.1761e-12	Hyper-methylation
LCC_rep1	ENSG00000175073.8	VCPIP1	protein_coding	CTAAA	-0.527184	0.000367569	Hypo-methylation
LCC_rep1	ENSG00000174276.7	ZNHIT2	protein_coding	GCAGA	-0.518667	2.73128e-10	Hypo-methylation
LCC_rep1	ENSG00000175582.20	RAB6A	protein_coding	TCAGG	0.672984	1.81748e-30	Hyper-methylation
LCC_rep1	ENSG00000129534.14	MIS18BP1	protein_coding	CAAAG	-0.592437	1.7749e-10	Hypo-methylation
LCC_rep1	ENSG00000151694.14	ADAM17	protein_coding	GAAGA	0.786035	3.67461e-24	Hyper-methylation
LCC_rep1	ENSG00000173226.17	IQCB1	protein_coding	TTACA	0.579241	9.06199e-09	Hyper-methylation
LCC_rep1	ENSG00000173706.14	HEG1	protein_coding	GCACC	0.655947	7.76699e-21	Hyper-methylation
LCC_rep1	ENSG00000136205.17	TNS3	protein_coding	ACAGC	-0.836316	1.23623e-79	Hypo-methylation
LCC_rep1	ENSG00000136141.15	LRCH1	protein_coding	TTATC	-0.517613	8.09856e-09	Hypo-methylation
LCC_rep1	ENSG00000174705.13	SH3PXD2B	protein_coding	CAAGT	-0.524598	0.00027967	Hypo-methylation
LCC_rep1	ENSG00000172939.9	OXSR1	protein_coding	AAAGA	-0.526704	6.28037e-06	Hypo-methylation
LCC_rep1	ENSG00000240583.13	AQP1	protein_coding	TCATT	0.775037	0	Hyper-methylation
LCC_rep1	ENSG00000174718.12	RESF1	protein_coding	CAAGG	-0.509562	6.5202e-05	Hypo-methylation
LCC_rep1	ENSG00000089157.16	RPLP0	protein_coding	CCAAC	0.517614	2.06668e-06	Hyper-methylation
LCC_rep1	ENSG00000013725.14	CD6	protein_coding	CTAGG	-0.567133	2.50983e-11	Hypo-methylation
LCC_rep1	ENSG00000168395.16	ING5	protein_coding	CAAGC	0.738615	2.36535e-13	Hyper-methylation
LCC_rep1	ENSG00000133106.14	EPSTI1	protein_coding	TAAGG	-0.543732	6.77505e-06	Hypo-methylation
LCC_rep1	ENSG00000178974.10	FBXO34	protein_coding	CCAGG	0.519271	2.24141e-14	Hyper-methylation
LCC_rep1	ENSG00000125945.15	ZNF436	protein_coding	CTACT	0.829336	1.28034e-34	Hyper-methylation
LCC_rep1	ENSG00000196611.5	MMP1	protein_coding	TCACT	-0.581697	2.49308e-14	Hypo-methylation
LCC_rep1	ENSG00000071243.16	ING3	protein_coding	GAAAC	0.665404	6.09375e-40	Hyper-methylation
LCC_rep1	ENSG00000134318.14	ROCK2	protein_coding	AAAGA	0.633221	6.28966e-24	Hyper-methylation
LCC_rep1	ENSG00000123545.6	NDUFAF4	protein_coding	ATATA	-0.632225	7.79219e-10	Hypo-methylation
LCC_rep1	ENSG00000176542.10	USF3	protein_coding	ATAGT	-0.522	5.2487e-06	Hypo-methylation
LCC_rep1	ENSG00000178381.12	ZFAND2A	protein_coding	GTATG	0.538677	2.66118e-20	Hyper-methylation
LCC_rep1	ENSG00000115694.15	STK25	protein_coding	GGAGA	0.519092	3.6009e-07	Hyper-methylation
LCC_rep1	ENSG00000176055.10	MBLAC2	protein_coding	AAAAG	-0.51544	1.21213e-05	Hypo-methylation
LCC_rep1	ENSG00000176055.10	MBLAC2	protein_coding	GCACC	-0.587503	3.80576e-06	Hypo-methylation
LCC_rep1	ENSG00000176055.10	MBLAC2	protein_coding	ACACT	0.511654	1.40905e-05	Hyper-methylation
LCC_rep1	ENSG00000023892.11	DEF6	protein_coding	TCAGC	-0.583263	1.50062e-13	Hypo-methylation
LCC_rep1	ENSG00000146574.15	CCZ1B	protein_coding	TTAGA	-0.513307	2.29719e-05	Hypo-methylation
LCC_rep1	ENSG00000043514.17	TRIT1	protein_coding	TCAGG	-0.574061	6.15837e-30	Hypo-methylation
LCC_rep1	ENSG00000062582.14	MRPS24	protein_coding	TCAAA	0.511697	2.43904e-05	Hyper-methylation
LCC_rep1	ENSG00000166887.16	VPS39	protein_coding	AAAAG	0.557544	1.23071e-08	Hyper-methylation
LCC_rep1	ENSG00000214013.9	GANC	protein_coding	TAAGG	0.518525	4.3887e-09	Hyper-methylation
LCC_rep1	ENSG00000163961.4	RNF168	protein_coding	GAAGA	0.514484	1.70943e-06	Hyper-methylation
LCC_rep1	ENSG00000086102.19	NFX1	protein_coding	CTACT	0.838174	2.29624e-59	Hyper-methylation
LCC_rep1	ENSG00000097007.19	ABL1	protein_coding	CCAGG	0.786812	2.61296e-28	Hyper-methylation
LCC_rep1	ENSG00000172890.13	NADSYN1	protein_coding	TCACA	-0.855989	1.1293e-40	Hypo-methylation
LCC_rep1	ENSG00000176783.15	RUFY1	protein_coding	AAAGA	0.508285	4.2171e-07	Hyper-methylation
LCC_rep1	ENSG00000176783.15	RUFY1	protein_coding	TCAGA	0.542379	2.38993e-21	Hyper-methylation
LCC_rep1	ENSG00000107164.16	FUBP3	protein_coding	CCACG	0.669986	1.04902e-12	Hyper-methylation
LCC_rep1	ENSG00000115295.20	CLIP4	protein_coding	TTACA	0.579298	2.34195e-32	Hyper-methylation
LCC_rep1	ENSG00000205937.12	RNPS1	protein_coding	AAAGT	0.509369	3.72106e-08	Hyper-methylation
LCC_rep1	ENSG00000110172.12	CHORDC1	protein_coding	CCAGG	0.854114	4.38574e-40	Hyper-methylation
LCC_rep1	ENSG00000115419.13	GLS	protein_coding	GCACC	0.618878	2.21296e-64	Hyper-methylation
LCC_rep1	ENSG00000176953.12	NFATC2IP	protein_coding	AAAGA	-0.577092	3.83099e-07	Hypo-methylation
LCC_rep1	ENSG00000176953.12	NFATC2IP	protein_coding	GCAGG	-0.835658	1.07486e-31	Hypo-methylation
LCC_rep1	ENSG00000001561.7	ENPP4	protein_coding	CTAGG	-0.666048	1.89383e-50	Hypo-methylation
LCC_rep1	ENSG00000071967.12	CYBRD1	protein_coding	CCATT	0.775682	2.19561e-208	Hyper-methylation
LCC_rep1	ENSG00000013441.16	CLK1	protein_coding	CCAGG	0.518706	4.50789e-05	Hyper-methylation
LCC_rep1	ENSG00000140632.17	GLYR1	protein_coding	AAAGT	-0.641696	1.72556e-18	Hypo-methylation
LCC_rep1	ENSG00000140632.17	GLYR1	protein_coding	GTACA	0.576198	4.597e-08	Hyper-methylation
LCC_rep1	ENSG00000167186.11	COQ7	protein_coding	TCAGA	-0.656376	1.97475e-07	Hypo-methylation
LCC_rep1	ENSG00000136404.16	TM6SF1	protein_coding	GAAAC	0.690818	4.91568e-48	Hyper-methylation
LCC_rep1	ENSG00000136709.12	WDR33	protein_coding	GCATT	0.766539	5.79207e-29	Hyper-methylation
LCC_rep1	ENSG00000136709.12	WDR33	protein_coding	CAAGG	0.593732	1.59427e-10	Hyper-methylation
LCC_rep1	ENSG00000102189.17	EEA1	protein_coding	ACAGA	-0.584984	2.91629e-09	Hypo-methylation
LCC_rep1	ENSG00000180233.11	ZNRF2	protein_coding	ATATC	0.540908	6.58052e-07	Hyper-methylation
LCC_rep1	ENSG00000058063.16	ATP11B	protein_coding	CCAAC	0.607787	5.43461e-22	Hyper-methylation
LCC_rep1	ENSG00000181467.5	RAP2B	protein_coding	GTAGC	0.539486	0.000300243	Hyper-methylation
LCC_rep1	ENSG00000170632.14	ARMC10	protein_coding	GCACA	0.518314	0.000223924	Hyper-methylation
LCC_rep1	ENSG00000004399.13	PLXND1	protein_coding	CCACG	-0.527882	7.07e-07	Hypo-methylation
LCC_rep1	ENSG00000004399.13	PLXND1	protein_coding	CCAGG	-0.611148	8.65889e-13	Hypo-methylation
LCC_rep1	ENSG00000176714.9	CCDC121	protein_coding	TAAGT	-0.506918	1.44872e-10	Hypo-methylation
LCC_rep1	ENSG00000166037.11	CEP57	protein_coding	TTAAA	-0.507385	8.47645e-05	Hypo-methylation
LCC_rep1	ENSG00000181631.7	P2RY13	protein_coding	ACAGA	0.520707	1.78836e-06	Hyper-methylation
LCC_rep1	ENSG00000181631.7	P2RY13	protein_coding	CAAAG	0.519631	1.88129e-06	Hyper-methylation
LCC_rep1	ENSG00000142687.18	KIAA0319L	protein_coding	TCAAC	0.503778	5.52849e-05	Hyper-methylation
LCC_rep1	ENSG00000083535.16	PIBF1	protein_coding	CAAGA	-0.590957	2.41852e-12	Hypo-methylation
LCC_rep1	ENSG00000112303.14	VNN2	protein_coding	TAAGT	0.525555	2.75863e-05	Hyper-methylation
LCC_rep1	ENSG00000183161.6	FANCF	protein_coding	AAAGT	-0.663636	9.25497e-10	Hypo-methylation
LCC_rep1	ENSG00000184014.8	DENND5A	protein_coding	TCAGG	0.625956	5.45948e-43	Hyper-methylation
LCC_rep1	ENSG00000177425.11	PAWR	protein_coding	TTACC	-0.598791	6.5237e-09	Hypo-methylation
LCC_rep1	ENSG00000177425.11	PAWR	protein_coding	ACATC	0.593818	4.68154e-15	Hyper-methylation
LCC_rep1	ENSG00000182511.12	FES	protein_coding	CCACC	0.731934	6.92944e-62	Hyper-methylation
LCC_rep1	ENSG00000184232.9	OAF	protein_coding	GCAGG	0.570212	3.69363e-11	Hyper-methylation
LCC_rep1	ENSG00000184602.6	SNN	protein_coding	GTAGG	-0.542525	5.02127e-19	Hypo-methylation
LCC_rep1	ENSG00000185730.8	ZNF696	protein_coding	AAAGA	0.599644	2.04015e-10	Hyper-methylation
LCC_rep1	ENSG00000198315.11	ZKSCAN8	protein_coding	AAAGT	0.523085	2.89894e-07	Hyper-methylation
LCC_rep1	ENSG00000184584.13	STING1	protein_coding	GAAGG	0.55125	1.54254e-39	Hyper-methylation
LCC_rep1	ENSG00000185798.8	WDR53	protein_coding	ACACA	0.913545	1.19709e-38	Hyper-methylation
LCC_rep1	ENSG00000183475.13	ASB7	protein_coding	TCAGA	0.507835	2.61706e-05	Hyper-methylation
LCC_rep1	ENSG00000169372.13	CRADD	protein_coding	TCATC	0.631315	9.28397e-21	Hyper-methylation
LCC_rep1	ENSG00000027075.15	PRKCH	protein_coding	GAATG	-0.51664	4.97928e-06	Hypo-methylation
LCC_rep1	ENSG00000132906.18	CASP9	protein_coding	TCATC	-0.586081	1.03003e-07	Hypo-methylation
LCC_rep1	ENSG00000115306.16	SPTBN1	protein_coding	GAAGA	-0.5048	1.59747e-08	Hypo-methylation
LCC_rep1	ENSG00000122873.12	CISD1	protein_coding	AAATA	0.603302	3.3468e-09	Hyper-methylation
LCC_rep1	ENSG00000186432.9	KPNA4	protein_coding	CGAGA	0.544689	1.56556e-07	Hyper-methylation
LCC_rep1	ENSG00000127329.15	PTPRB	protein_coding	CTAAT	0.575678	2.37727e-49	Hyper-methylation
LCC_rep1	ENSG00000186166.9	CCDC84	protein_coding	AAAGA	0.504999	9.37811e-13	Hyper-methylation
LCC_rep1	ENSG00000165650.12	PDZD8	protein_coding	TTAGT	0.581694	7.64204e-09	Hyper-methylation
LCC_rep1	ENSG00000119723.17	COQ6	protein_coding	TAAAG	0.504969	1.6978e-10	Hyper-methylation
LCC_rep1	ENSG00000119723.17	COQ6	protein_coding	AAAGA	0.503209	3.86975e-05	Hyper-methylation
LCC_rep1	ENSG00000128607.14	KLHDC10	protein_coding	CCAAA	-0.532332	0.000178273	Hypo-methylation
LCC_rep1	ENSG00000242110.8	AMACR	protein_coding	ATAGA	-0.550296	1.98116e-17	Hypo-methylation
LCC_rep1	ENSG00000169131.13	ZNF354A	protein_coding	AAAAG	0.672526	8.19739e-18	Hyper-methylation
LCC_rep1	ENSG00000175582.20	RAB6A	protein_coding	CAAGT	0.580991	2.56593e-18	Hyper-methylation
LCC_rep1	ENSG00000157823.17	AP3S2	protein_coding	ACACA	-0.572455	2.19302e-05	Hypo-methylation
LCC_rep1	ENSG00000157823.17	AP3S2	protein_coding	TCAAA	0.555755	5.67065e-06	Hyper-methylation
LCC_rep1	ENSG00000157823.17	AP3S2	protein_coding	TAAGA	0.508447	5.0278e-17	Hyper-methylation
LCC_rep1	ENSG00000157823.17	AP3S2	protein_coding	ACATT	0.521151	5.94671e-08	Hyper-methylation
LCC_rep1	ENSG00000132313.15	MRPL35	protein_coding	TCAGG	0.575328	5.86152e-15	Hyper-methylation
LCC_rep1	ENSG00000132313.15	MRPL35	protein_coding	ATACT	-0.504741	0.000310463	Hypo-methylation
LCC_rep1	ENSG00000083312.17	TNPO1	protein_coding	TAAAG	0.510384	1.32026e-08	Hyper-methylation
LCC_rep1	ENSG00000083312.17	TNPO1	protein_coding	CAAGT	0.613306	1.88314e-14	Hyper-methylation
LCC_rep1	ENSG00000083312.17	TNPO1	protein_coding	TCAGT	0.608008	1.07211e-06	Hyper-methylation
LCC_rep1	ENSG00000083312.17	TNPO1	protein_coding	AAAAG	-0.999886	0	Hypo-methylation
LCC_rep1	ENSG00000189319.14	FAM53B	protein_coding	CCAGC	-0.541092	2.19142e-11	Hypo-methylation
LCC_rep1	ENSG00000140157.15	NIPA2	protein_coding	AAAAG	-0.865967	1.57198e-28	Hypo-methylation
LCC_rep1	ENSG00000154001.14	PPP2R5E	protein_coding	TAAAG	-0.647982	1.569e-08	Hypo-methylation
LCC_rep1	ENSG00000113638.14	TTC33	protein_coding	TAAGT	-0.802461	7.50868e-16	Hypo-methylation
LCC_rep1	ENSG00000166900.17	STX3	protein_coding	TCACA	0.588781	4.36651e-15	Hyper-methylation
LCC_rep1	ENSG00000176422.14	SPRYD4	protein_coding	TAAGT	-0.6068	2.0059e-08	Hypo-methylation
LCC_rep1	ENSG00000115828.17	QPCT	protein_coding	CCAAC	0.516715	1.02021e-14	Hyper-methylation
LCC_rep1	ENSG00000121390.19	PSPC1	protein_coding	CCAAG	-0.760166	1.27958e-26	Hypo-methylation
LCC_rep1	ENSG00000091436.17	MAP3K20	protein_coding	AAAGT	-0.554164	3.23881e-15	Hypo-methylation
LCC_rep1	ENSG00000189403.15	HMGB1	protein_coding	CCAAG	-0.71196	3.20329e-10	Hypo-methylation
LCC_rep1	ENSG00000162607.13	USP1	protein_coding	CAAGA	0.609126	1.65673e-12	Hyper-methylation
LCC_rep1	ENSG00000188997.8	KCTD21	protein_coding	AAAGT	-0.629962	6.64489e-14	Hypo-methylation
LCC_rep1	ENSG00000067066.17	SP100	protein_coding	CTAAT	0.50802	0.000109723	Hyper-methylation
LCC_rep1	ENSG00000075303.13	SLC25A40	protein_coding	GTATA	-0.505263	3.09513e-05	Hypo-methylation
LCC_rep1	ENSG00000001167.14	NFYA	protein_coding	CTAAA	-0.918304	2.49966e-119	Hypo-methylation
LCC_rep1	ENSG00000001167.14	NFYA	protein_coding	TTAAT	0.641638	2.04273e-09	Hyper-methylation
LCC_rep1	ENSG00000001167.14	NFYA	protein_coding	TAAGC	-0.567109	1.6213e-14	Hypo-methylation
LCC_rep1	ENSG00000008130.15	NADK	protein_coding	GCAGG	0.512014	4.0299e-09	Hyper-methylation
LCC_rep1	ENSG00000188112.9	C6orf132	protein_coding	GCAGG	0.536695	2.30484e-18	Hyper-methylation
LCC_rep1	ENSG00000107758.16	PPP3CB	protein_coding	TTAGC	-0.613392	1.34753e-10	Hypo-methylation
LCC_rep1	ENSG00000158321.18	AUTS2	protein_coding	AAAGA	0.596248	1.19955e-08	Hyper-methylation
LCC_rep1	ENSG00000187676.8	B3GLCT	protein_coding	AAAGT	0.528215	7.15843e-06	Hyper-methylation
LCC_rep1	ENSG00000129691.16	ASH2L	protein_coding	GCATA	0.555702	3.123e-17	Hyper-methylation
LCC_rep1	ENSG00000127334.11	DYRK2	protein_coding	ACACT	-0.768011	3.30973e-21	Hypo-methylation
LCC_rep1	ENSG00000083896.13	YTHDC1	protein_coding	TCACA	-0.721107	1.26147e-10	Hypo-methylation
LCC_rep1	ENSG00000083896.13	YTHDC1	protein_coding	GCACC	0.539446	1.15227e-07	Hyper-methylation
LCC_rep1	ENSG00000038382.20	TRIO	protein_coding	GCATC	0.51247	4.11865e-05	Hyper-methylation
LCC_rep1	ENSG00000114030.13	KPNA1	protein_coding	ATAGT	0.603164	1.69662e-07	Hyper-methylation
LCC_rep1	ENSG00000146576.13	C7orf26	protein_coding	GTAGC	0.758247	7.53859e-32	Hyper-methylation
LCC_rep1	ENSG00000186918.14	ZNF395	protein_coding	GCAGG	0.50371	0.000394705	Hyper-methylation
LCC_rep1	ENSG00000186918.14	ZNF395	protein_coding	TCAGG	0.558737	0.000175442	Hyper-methylation
LCC_rep1	ENSG00000135776.5	ABCB10	protein_coding	GCAGA	-0.567743	7.81609e-15	Hypo-methylation
LCC_rep1	ENSG00000106823.12	ECM2	protein_coding	GAAGA	0.657087	4.2462e-33	Hyper-methylation
LCC_rep1	ENSG00000158019.21	BABAM2	protein_coding	CTAGG	-0.584931	2.98656e-14	Hypo-methylation
LCC_rep1	ENSG00000100852.13	ARHGAP5	protein_coding	ACATA	-0.510983	5.48621e-06	Hypo-methylation
LCC_rep1	ENSG00000005020.13	SKAP2	protein_coding	CTACT	0.649786	1.29361e-44	Hyper-methylation
LCC_rep1	ENSG00000072121.16	ZFYVE26	protein_coding	CCACA	-0.575387	4.2543e-07	Hypo-methylation
LCC_rep1	ENSG00000003756.17	RBM5	protein_coding	ACATT	0.845616	8.09288e-70	Hyper-methylation
LCC_rep1	ENSG00000009335.18	UBE3C	protein_coding	GCAGT	0.522815	1.59465e-05	Hyper-methylation
LCC_rep1	ENSG00000009335.18	UBE3C	protein_coding	TTAAA	0.574433	2.04227e-07	Hyper-methylation
LCC_rep1	ENSG00000009335.18	UBE3C	protein_coding	CCAGG	-0.597576	5.72497e-07	Hypo-methylation
LCC_rep1	ENSG00000065183.16	WDR3	protein_coding	AAAAC	-0.665957	2.85491e-21	Hypo-methylation
LCC_rep1	ENSG00000149485.19	FADS1	protein_coding	AAAGA	0.54478	2.49961e-22	Hyper-methylation
LCC_rep1	ENSG00000113734.18	BNIP1	protein_coding	GCAGG	-0.547702	3.65703e-06	Hypo-methylation
LCC_rep1	ENSG00000113734.18	BNIP1	protein_coding	CAAAA	0.51084	1.8821e-07	Hyper-methylation
LCC_rep1	ENSG00000179295.18	PTPN11	protein_coding	AAAGA	-0.596648	5.45328e-09	Hypo-methylation
LCC_rep1	ENSG00000136827.12	TOR1A	protein_coding	CCACA	0.609923	1.1947e-15	Hyper-methylation
LCC_rep1	ENSG00000164924.18	YWHAZ	protein_coding	GTAAT	0.624772	1.38807e-20	Hyper-methylation
LCC_rep1	ENSG00000164924.18	YWHAZ	protein_coding	GCACA	-0.560849	2.61403e-15	Hypo-methylation
LCC_rep1	ENSG00000157837.16	SPPL3	protein_coding	GCAGT	-0.597987	1.3085e-06	Hypo-methylation
LCC_rep1	ENSG00000165732.13	DDX21	protein_coding	AAAGA	-0.505766	5.96584e-05	Hypo-methylation
LCC_rep1	ENSG00000023191.17	RNH1	protein_coding	CAAGC	0.518349	6.15145e-17	Hyper-methylation
LCC_rep1	ENSG00000198252.12	STYX	protein_coding	TCAAC	-0.698618	3.4527e-10	Hypo-methylation
LCC_rep1	ENSG00000197601.13	FAR1	protein_coding	ATATC	0.854976	1.2937e-32	Hyper-methylation
LCC_rep1	ENSG00000166908.18	PIP4K2C	protein_coding	TCAGG	0.503219	3.15665e-05	Hyper-methylation
LCC_rep1	ENSG00000197238.5	H4C11	protein_coding	GCACC	0.556385	7.49646e-06	Hyper-methylation
LCC_rep1	ENSG00000213533.13	STIMATE	protein_coding	ACATT	0.570412	6.73189e-18	Hyper-methylation
LCC_rep1	ENSG00000159592.11	GPBP1L1	protein_coding	AAAGA	-0.602902	7.52205e-09	Hypo-methylation
LCC_rep1	ENSG00000185009.12	AP3M1	protein_coding	CAAGT	-0.520961	5.69794e-07	Hypo-methylation
LCC_rep1	ENSG00000185009.12	AP3M1	protein_coding	TAAAG	-0.637678	1.98808e-10	Hypo-methylation
LCC_rep1	ENSG00000109736.15	MFSD10	protein_coding	ACAGA	0.574466	2.1747e-09	Hyper-methylation
LCC_rep1	ENSG00000015676.18	NUDCD3	protein_coding	CCAGG	0.684834	1.15553e-20	Hyper-methylation
LCC_rep1	ENSG00000186591.13	UBE2H	protein_coding	TTAGG	-0.580369	8.55484e-13	Hypo-methylation
LCC_rep1	ENSG00000164209.17	SLC25A46	protein_coding	AAAGA	0.502606	2.75039e-09	Hyper-methylation
LCC_rep1	ENSG00000164209.17	SLC25A46	protein_coding	CTAGA	0.566994	4.94692e-11	Hyper-methylation
LCC_rep1	ENSG00000198648.11	STK39	protein_coding	TCAGT	0.598411	1.06071e-10	Hyper-methylation
LCC_rep1	ENSG00000148700.15	ADD3	protein_coding	AAAGT	-0.571231	6.19813e-08	Hypo-methylation
LCC_rep1	ENSG00000148700.15	ADD3	protein_coding	GCAGG	-0.539579	8.08428e-06	Hypo-methylation
LCC_rep1	ENSG00000196739.15	COL27A1	protein_coding	TTAAA	0.583186	8.78712e-15	Hyper-methylation
LCC_rep1	ENSG00000198382.9	UVRAG	protein_coding	TTAAA	0.536138	1.20229e-09	Hyper-methylation
LCC_rep1	ENSG00000198146.4	ZNF770	protein_coding	ATACA	0.573218	5.8224e-07	Hyper-methylation
LCC_rep1	ENSG00000198146.4	ZNF770	protein_coding	TAAGT	-0.663587	1.97762e-15	Hypo-methylation
LCC_rep1	ENSG00000149269.10	PAK1	protein_coding	CAAGA	0.580347	7.08983e-08	Hyper-methylation
LCC_rep1	ENSG00000198162.12	MAN1A2	protein_coding	AAAGT	0.643024	1.26458e-14	Hyper-methylation
LCC_rep1	ENSG00000162591.16	MEGF6	protein_coding	GCAGG	-0.519735	7.06807e-15	Hypo-methylation
LCC_rep1	ENSG00000198435.4	NRARP	protein_coding	ACACC	-0.666183	2.96722e-100	Hypo-methylation
LCC_rep1	ENSG00000138821.13	SLC39A8	protein_coding	GAAAG	-0.527523	1.56665e-09	Hypo-methylation
LCC_rep1	ENSG00000153956.16	CACNA2D1	protein_coding	TTAAC	-0.520342	4.73086e-06	Hypo-methylation
LCC_rep1	ENSG00000198668.13	CALM1	protein_coding	CTATT	-0.785398	5.51238e-269	Hypo-methylation
LCC_rep1	ENSG00000112343.11	TRIM38	protein_coding	GAAGA	0.525116	7.00443e-08	Hyper-methylation
LCC_rep1	ENSG00000158711.14	ELK4	protein_coding	ACATT	0.811577	1.60689e-36	Hyper-methylation
LCC_rep1	ENSG00000176915.15	ANKLE2	protein_coding	CCAGC	0.501279	1.43017e-08	Hyper-methylation
LCC_rep1	ENSG00000177548.13	RABEP2	protein_coding	GCAGG	0.520386	2.68695e-06	Hyper-methylation
LCC_rep1	ENSG00000137038.8	DMAC1	protein_coding	GCATT	0.697325	8.86724e-19	Hyper-methylation
LCC_rep1	ENSG00000155957.18	TMBIM4	protein_coding	TCAGT	0.513388	4.3684e-17	Hyper-methylation
LCC_rep1	ENSG00000155957.18	TMBIM4	protein_coding	TTAGG	0.662199	4.30507e-29	Hyper-methylation
LCC_rep1	ENSG00000198498.10	TMA16	protein_coding	CAAAG	0.504214	5.66987e-15	Hyper-methylation
LCC_rep1	ENSG00000072694.21	FCGR2B	protein_coding	CCACA	-0.507049	1.51437e-11	Hypo-methylation
LCC_rep1	ENSG00000198015.13	MRPL42	nonsense_mediated_decay	ACATT	-0.873812	5.12607e-38	Hypo-methylation
LCC_rep1	ENSG00000198015.13	MRPL42	nonsense_mediated_decay	AAAGA	-0.570431	4.22413e-09	Hypo-methylation
LCC_rep1	ENSG00000198015.13	MRPL42	nonsense_mediated_decay	AAAGT	0.701021	8.23579e-11	Hyper-methylation
LCC_rep1	ENSG00000196177.13	ACADSB	protein_coding	GAAAG	0.539215	8.36494e-07	Hyper-methylation
LCC_rep1	ENSG00000172469.16	MANEA	protein_coding	CAAAA	-0.563706	1.07172e-05	Hypo-methylation
LCC_rep1	ENSG00000198642.7	KLHL9	protein_coding	TAAAG	0.543847	1.15866e-14	Hyper-methylation
LCC_rep1	ENSG00000198642.7	KLHL9	protein_coding	ACAGT	-0.512971	4.57022e-05	Hypo-methylation
LCC_rep1	ENSG00000197713.15	RPE	protein_coding	CAAGA	-0.587927	4.4112e-08	Hypo-methylation
LCC_rep1	ENSG00000197111.16	PCBP2	protein_coding	TCAAA	-0.905369	3.68177e-35	Hypo-methylation
LCC_rep1	ENSG00000197111.16	PCBP2	protein_coding	GCATT	-0.74956	4.52242e-12	Hypo-methylation
LCC_rep1	ENSG00000066739.12	ATG2B	protein_coding	CAAAG	-0.62839	7.94303e-11	Hypo-methylation
LCC_rep1	ENSG00000066739.12	ATG2B	protein_coding	GAAGA	-0.597562	2.44615e-10	Hypo-methylation
LCC_rep1	ENSG00000168385.18	SEPTIN2	protein_coding	GCAGA	0.644054	7.44339e-08	Hyper-methylation
LCC_rep1	ENSG00000168385.18	SEPTIN2	protein_coding	CTAAA	-0.545219	3.67828e-05	Hypo-methylation
LCC_rep1	ENSG00000197102.12	DYNC1H1	protein_coding	TTAAT	-0.543009	9.36371e-07	Hypo-methylation
LCC_rep1	ENSG00000197102.12	DYNC1H1	protein_coding	GAAGA	-0.573233	7.61079e-09	Hypo-methylation
LCC_rep1	ENSG00000064999.15	ANKS1A	protein_coding	CAAGA	0.52588	2.52539e-08	Hyper-methylation
LCC_rep1	ENSG00000118257.16	NRP2	protein_coding	GCAGA	-0.675589	1.01767e-36	Hypo-methylation
LCC_rep1	ENSG00000134871.19	COL4A2	protein_coding	CCAGG	0.653935	2.4084e-17	Hyper-methylation
LCC_rep1	ENSG00000197635.10	DPP4	protein_coding	CAAGT	0.604007	5.20147e-23	Hyper-methylation
LCC_rep1	ENSG00000163848.20	ZNF148	protein_coding	ACAGA	-0.510604	1.70044e-05	Hypo-methylation
LCC_rep1	ENSG00000136021.19	SCYL2	protein_coding	GAAAG	0.558752	1.95863e-22	Hyper-methylation
LCC_rep1	ENSG00000115415.20	STAT1	protein_coding	AAAGA	0.556565	3.44388e-09	Hyper-methylation
LCC_rep1	ENSG00000198799.12	LRIG2	protein_coding	TTAAT	0.508436	3.07099e-05	Hyper-methylation
LCC_rep1	ENSG00000198887.9	SMC5	protein_coding	CCAAA	0.730443	1.88719e-16	Hyper-methylation
LCC_rep1	ENSG00000198961.10	PJA2	protein_coding	ACATA	-0.57424	6.79453e-15	Hypo-methylation
LCC_rep1	ENSG00000198961.10	PJA2	protein_coding	AAAGA	0.565855	1.3961e-13	Hyper-methylation
LCC_rep1	ENSG00000198961.10	PJA2	protein_coding	TAAGG	0.594568	8.44442e-14	Hyper-methylation
LCC_rep1	ENSG00000198961.10	PJA2	protein_coding	ATATT	0.539622	2.12241e-13	Hyper-methylation
LCC_rep1	ENSG00000198408.14	OGA	protein_coding	AAAAG	-0.576649	8.88701e-08	Hypo-methylation
LCC_rep1	ENSG00000198919.13	DZIP3	protein_coding	TAAGT	0.577569	3.54271e-14	Hyper-methylation
LCC_rep1	ENSG00000145365.11	TIFA	protein_coding	CCAGG	0.548484	4.40776e-06	Hyper-methylation
LCC_rep1	ENSG00000198746.13	GPATCH3	protein_coding	TCACT	0.779742	3.21311e-27	Hyper-methylation
LCC_rep1	ENSG00000144674.16	GOLGA4	protein_coding	GAAGA	-0.533156	1.04741e-05	Hypo-methylation
LCC_rep1	ENSG00000054282.16	SDCCAG8	protein_coding	CAAGT	-0.553899	7.71193e-20	Hypo-methylation
LCC_rep1	ENSG00000119285.11	HEATR1	protein_coding	AAAAG	0.621271	4.37974e-09	Hyper-methylation
LCC_rep1	ENSG00000162885.14	B3GALNT2	protein_coding	AAAGA	0.750757	8.43105e-15	Hyper-methylation
LCC_rep1	ENSG00000143641.10	GALNT2	protein_coding	GCACC	-0.620414	3.15773e-07	Hypo-methylation
LCC_rep1	ENSG00000168118.12	RAB4A	protein_coding	CAAAG	-0.631911	7.89265e-12	Hypo-methylation
LCC_rep1	ENSG00000196187.12	TMEM63A	protein_coding	CAAGA	0.639159	5.8209e-16	Hyper-methylation
LCC_rep1	ENSG00000196187.12	TMEM63A	protein_coding	CCACT	-0.560344	3.18686e-09	Hypo-methylation
LCC_rep1	ENSG00000154380.17	ENAH	protein_coding	AAAGT	0.621308	1.89173e-09	Hyper-methylation
LCC_rep1	ENSG00000196352.16	CD55	protein_coding	GCATT	0.693738	8.40676e-68	Hyper-methylation
LCC_rep1	ENSG00000123836.15	PFKFB2	protein_coding	TTAGG	-0.528496	1.03439e-23	Hypo-methylation
LCC_rep1	ENSG00000158615.9	PPP1R15B	protein_coding	TAAGT	0.636454	9.32512e-09	Hyper-methylation
LCC_rep1	ENSG00000116750.13	UCHL5	protein_coding	CAAGA	-0.544971	4.86625e-08	Hypo-methylation
LCC_rep1	ENSG00000116750.13	UCHL5	protein_coding	TAAAG	0.728127	3.85122e-12	Hyper-methylation
LCC_rep1	ENSG00000116750.13	UCHL5	protein_coding	TCAGG	-0.698386	1.07932e-10	Hypo-methylation
LCC_rep1	ENSG00000047410.14	TPR	protein_coding	AAAGA	0.820944	1.02237e-21	Hyper-methylation
LCC_rep1	ENSG00000047410.14	TPR	protein_coding	GCATA	-0.796088	1.97428e-14	Hypo-methylation
LCC_rep1	ENSG00000121486.12	TRMT1L	protein_coding	ACACG	-0.58643	2.32908e-06	Hypo-methylation
LCC_rep1	ENSG00000121481.11	RNF2	protein_coding	TCAGG	0.680443	1.59381e-08	Hyper-methylation
LCC_rep1	ENSG00000135842.17	NIBAN1	protein_coding	TCACT	0.505347	3.99475e-14	Hyper-methylation
LCC_rep1	ENSG00000143333.7	RGS16	protein_coding	TAAGG	0.519641	3.70039e-14	Hyper-methylation
LCC_rep1	ENSG00000143333.7	RGS16	protein_coding	TCAAG	-0.611817	7.79062e-10	Hypo-methylation
LCC_rep1	ENSG00000135837.16	CEP350	protein_coding	ACAAC	-0.52513	4.40979e-05	Hypo-methylation
LCC_rep1	ENSG00000057252.13	SOAT1	protein_coding	TTACA	0.546345	4.72425e-15	Hyper-methylation
LCC_rep1	ENSG00000112406.5	HECA	protein_coding	ATAGC	-0.54019	6.06671e-14	Hypo-methylation
LCC_rep1	ENSG00000143207.21	COP1	protein_coding	CAAAA	-0.510999	1.01287e-10	Hypo-methylation
LCC_rep1	ENSG00000112299.8	VNN1	protein_coding	CTAAT	-0.587818	4.91525e-09	Hypo-methylation
LCC_rep1	ENSG00000079931.15	MOXD1	protein_coding	ATACT	-0.826928	2.27906e-18	Hypo-methylation
LCC_rep1	ENSG00000079931.15	MOXD1	protein_coding	CCAGG	-0.657607	1.10755e-08	Hypo-methylation
LCC_rep1	ENSG00000158796.17	DEDD	protein_coding	ACACT	-0.558243	8.84915e-08	Hypo-methylation
LCC_rep1	ENSG00000112282.18	MED23	protein_coding	ACAGA	-0.744361	3.87797e-11	Hypo-methylation
LCC_rep1	ENSG00000160818.17	GPATCH4	protein_coding	CAAGA	0.534535	8.42378e-08	Hyper-methylation
LCC_rep1	ENSG00000160818.17	GPATCH4	protein_coding	TAAAG	0.519097	3.02593e-12	Hyper-methylation
LCC_rep1	ENSG00000132680.11	KHDC4	protein_coding	CAAAG	0.576377	1.10346e-08	Hyper-methylation
LCC_rep1	ENSG00000160712.13	IL6R	protein_coding	TCACA	0.59939	1.59696e-42	Hyper-methylation
LCC_rep1	ENSG00000153989.8	NUS1	protein_coding	CTAAC	-0.549325	3.33928e-26	Hypo-methylation
LCC_rep1	ENSG00000068383.19	INPP5A	protein_coding	ATATA	0.651912	1.76286e-38	Hyper-methylation
LCC_rep1	ENSG00000160741.17	CRTC2	protein_coding	CCACA	-0.573183	1.11001e-10	Hypo-methylation
LCC_rep1	ENSG00000143614.10	GATAD2B	protein_coding	TAAGG	-0.504001	1.33882e-06	Hypo-methylation
LCC_rep1	ENSG00000203778.8	FAM229B	protein_coding	CAAGG	-0.608277	8.22168e-29	Hypo-methylation
LCC_rep1	ENSG00000163131.11	CTSS	protein_coding	GCAGG	0.56787	4.54083e-06	Hyper-methylation
LCC_rep1	ENSG00000164494.12	PDSS2	protein_coding	ACAGA	-0.508336	5.38909e-12	Hypo-methylation
LCC_rep1	ENSG00000143374.17	TARS2	protein_coding	TCACA	-0.767464	9.05368e-25	Hypo-methylation
LCC_rep1	ENSG00000143374.17	TARS2	protein_coding	GCACA	0.917808	3.5017e-43	Hyper-methylation
LCC_rep1	ENSG00000151929.10	BAG3	protein_coding	GCAGG	0.512891	1.11879e-08	Hyper-methylation
LCC_rep1	ENSG00000107581.13	EIF3A	protein_coding	TCAGG	0.514534	6.21962e-17	Hyper-methylation
LCC_rep1	ENSG00000151893.15	CACUL1	protein_coding	ACAGA	-0.576999	7.24669e-07	Hypo-methylation
LCC_rep1	ENSG00000112249.14	ASCC3	protein_coding	TAAAG	0.521084	0.000104921	Hyper-methylation
LCC_rep1	ENSG00000112234.9	FBXL4	protein_coding	TTAAA	0.559782	3.54896e-05	Hyper-methylation
LCC_rep1	ENSG00000135341.18	MAP3K7	protein_coding	ACAGA	-0.60346	1.39163e-12	Hypo-methylation
LCC_rep1	ENSG00000135341.18	MAP3K7	protein_coding	TAAGG	0.638194	8.64956e-13	Hyper-methylation
LCC_rep1	ENSG00000139218.18	SCAF11	protein_coding	CAAGA	0.560336	1.21741e-09	Hyper-methylation
LCC_rep1	ENSG00000112159.12	MDN1	protein_coding	GAAAC	-0.660091	1.46464e-44	Hypo-methylation
LCC_rep1	ENSG00000108061.12	SHOC2	protein_coding	ACAGG	-0.510203	8.64985e-06	Hypo-methylation
LCC_rep1	ENSG00000111880.16	RNGTT	protein_coding	CAAAG	-0.505753	8.94325e-05	Hypo-methylation
LCC_rep1	ENSG00000134198.10	TSPAN2	protein_coding	AAAGT	0.571471	3.07383e-08	Hyper-methylation
LCC_rep1	ENSG00000146282.18	RARS2	protein_coding	AAAGT	0.509628	9.6004e-10	Hyper-methylation
LCC_rep1	ENSG00000138166.6	DUSP5	protein_coding	AAAGA	-0.807787	1.13096e-35	Hypo-methylation
LCC_rep1	ENSG00000135316.18	SYNCRIP	protein_coding	AAAGA	0.5555	1.20182e-08	Hyper-methylation
LCC_rep1	ENSG00000065613.15	SLK	protein_coding	AAAGA	0.690592	7.31008e-10	Hyper-methylation
LCC_rep1	ENSG00000065613.15	SLK	protein_coding	GCAGA	0.778263	6.72025e-14	Hyper-methylation
LCC_rep1	ENSG00000122435.10	TRMT13	protein_coding	CAAGA	-0.516658	4.49144e-08	Hypo-methylation
LCC_rep1	ENSG00000152078.10	TLCD4	protein_coding	TAAGT	0.598946	1.25916e-18	Hyper-methylation
LCC_rep1	ENSG00000023909.10	GCLM	protein_coding	CTAAA	0.501139	1.79687e-05	Hyper-methylation
LCC_rep1	ENSG00000164430.16	CGAS	protein_coding	CTAAT	-0.575031	6.0902e-15	Hypo-methylation
LCC_rep1	ENSG00000122406.14	RPL5	protein_coding	CCACC	-0.689853	2.77368e-13	Hypo-methylation
LCC_rep1	ENSG00000213341.11	CHUK	protein_coding	AAAGA	0.520753	1.64855e-07	Hyper-methylation
LCC_rep1	ENSG00000171488.15	LRRC8C	protein_coding	TAAGA	0.520313	1.50234e-11	Hyper-methylation
LCC_rep1	ENSG00000171488.15	LRRC8C	protein_coding	ACATA	0.599208	1.72083e-07	Hyper-methylation
LCC_rep1	ENSG00000153936.17	HS2ST1	protein_coding	GTACT	0.523893	3.24106e-07	Hyper-methylation
LCC_rep1	ENSG00000119986.7	AVPI1	protein_coding	TCAGA	-0.57636	7.78665e-68	Hypo-methylation
LCC_rep1	ENSG00000117151.13	CTBS	protein_coding	AAAGA	-0.521984	8.79974e-26	Hypo-methylation
LCC_rep1	ENSG00000117151.13	CTBS	protein_coding	CTACT	0.588287	6.59476e-23	Hyper-methylation
LCC_rep1	ENSG00000155252.13	PI4K2A	protein_coding	TCAGG	0.520628	1.10619e-14	Hyper-methylation
LCC_rep1	ENSG00000036549.13	ZZZ3	protein_coding	GCAGA	0.730384	7.45149e-16	Hyper-methylation
LCC_rep1	ENSG00000066557.6	LRRC40	protein_coding	TCAGA	0.508916	1.57129e-05	Hyper-methylation
LCC_rep1	ENSG00000066557.6	LRRC40	protein_coding	CTAAT	-0.629332	5.65535e-09	Hypo-methylation
LCC_rep1	ENSG00000138185.20	ENTPD1	protein_coding	CTACT	0.538281	8.10399e-13	Hyper-methylation
LCC_rep1	ENSG00000134709.12	HOOK1	protein_coding	GTAGG	-0.515319	4.87372e-08	Hypo-methylation
LCC_rep1	ENSG00000116212.15	LRRC42	protein_coding	ACAGA	0.52662	4.41364e-05	Hyper-methylation
LCC_rep1	ENSG00000162377.6	COA7	protein_coding	ACATG	-0.555325	7.82676e-06	Hypo-methylation
LCC_rep1	ENSG00000107223.13	EDF1	protein_coding	ACATT	0.84385	2.59209e-25	Hyper-methylation
LCC_rep1	ENSG00000085832.17	EPS15	protein_coding	CAAGA	0.594787	4.44775e-07	Hyper-methylation
LCC_rep1	ENSG00000119917.14	IFIT3	protein_coding	TCACT	0.795406	6.13019e-51	Hyper-methylation
LCC_rep1	ENSG00000119917.14	IFIT3	protein_coding	GCAGA	0.505036	3.28377e-13	Hyper-methylation
LCC_rep1	ENSG00000186377.8	CYP4X1	protein_coding	ACATT	0.864212	3.69809e-107	Hyper-methylation
LCC_rep1	ENSG00000148300.12	REXO4	protein_coding	AAAGA	0.565638	1.47341e-11	Hyper-methylation
LCC_rep1	ENSG00000171862.11	PTEN	protein_coding	CAAAA	0.604177	6.06109e-12	Hyper-methylation
LCC_rep1	ENSG00000107789.16	MINPP1	protein_coding	ACAGA	-0.534569	3.31898e-05	Hypo-methylation
LCC_rep1	ENSG00000107779.14	BMPR1A	protein_coding	AAAGT	0.868751	2.68906e-39	Hyper-methylation
LCC_rep1	ENSG00000107779.14	BMPR1A	protein_coding	AAAGA	0.809262	5.24665e-23	Hyper-methylation
LCC_rep1	ENSG00000107779.14	BMPR1A	protein_coding	TCAGC	-0.783119	1.9496e-17	Hypo-methylation
LCC_rep1	ENSG00000125484.12	GTF3C4	protein_coding	TCAGT	0.603204	1.54746e-09	Hyper-methylation
LCC_rep1	ENSG00000170734.12	POLH	protein_coding	GTAGC	0.537087	1.64687e-05	Hyper-methylation
LCC_rep1	ENSG00000117411.16	B4GALT2	protein_coding	GCAGG	0.517452	1.60013e-22	Hyper-methylation
LCC_rep1	ENSG00000049089.15	COL9A2	protein_coding	TCAGA	-0.572649	2.84825e-08	Hypo-methylation
LCC_rep1	ENSG00000117000.9	RLF	protein_coding	TAAGT	0.526832	4.29801e-22	Hyper-methylation
LCC_rep1	ENSG00000167118.11	URM1	protein_coding	TCAGG	0.515755	0.000747537	Hyper-methylation
LCC_rep1	ENSG00000148337.21	CIZ1	protein_coding	TTAGC	-0.575745	1.89558e-07	Hypo-methylation
LCC_rep1	ENSG00000122882.11	ECD	protein_coding	AAAGA	-0.629488	3.11001e-20	Hypo-methylation
LCC_rep1	ENSG00000116871.15	MAP7D1	protein_coding	CCAGG	0.791258	1.04286e-25	Hyper-methylation
LCC_rep1	ENSG00000099284.14	MACROH2A2	protein_coding	CCAAA	0.50431	0.000587881	Hyper-methylation
LCC_rep1	ENSG00000099284.14	MACROH2A2	protein_coding	CCAAA	-0.863783	2.07437e-29	Hypo-methylation
LCC_rep1	ENSG00000160404.18	TOR2A	protein_coding	ATATC	-0.567331	1.05764e-08	Hypo-methylation
LCC_rep1	ENSG00000136859.10	ANGPTL2	protein_coding	GCAGG	0.550139	0.000130245	Hyper-methylation
LCC_rep1	ENSG00000136859.10	ANGPTL2	protein_coding	TTAAA	-0.525269	1.44561e-05	Hypo-methylation
LCC_rep1	ENSG00000134684.11	YARS1	protein_coding	GCACC	-0.605302	4.51322e-17	Hypo-methylation
LCC_rep1	ENSG00000065491.8	TBC1D22B	protein_coding	CCAAG	0.921845	1.59368e-63	Hyper-methylation
LCC_rep1	ENSG00000065491.8	TBC1D22B	protein_coding	GAAGG	0.572289	3.04706e-11	Hyper-methylation
LCC_rep1	ENSG00000084636.18	COL16A1	protein_coding	CCAGG	-0.531999	0.000202423	Hypo-methylation
LCC_rep1	ENSG00000181915.5	ADO	protein_coding	CCAGG	-0.609416	3.1759e-08	Hypo-methylation
LCC_rep1	ENSG00000182010.11	RTKN2	protein_coding	TTAGG	0.56932	1.14018e-72	Hyper-methylation
LCC_rep1	ENSG00000198492.16	YTHDF2	protein_coding	AAAAG	-0.517684	5.67054e-11	Hypo-methylation
LCC_rep1	ENSG00000124006.15	OBSL1	protein_coding	CCAGG	0.526359	2.82271e-13	Hyper-methylation
LCC_rep1	ENSG00000065029.15	ZNF76	protein_coding	CCACC	0.574014	5.21077e-08	Hyper-methylation
LCC_rep1	ENSG00000175084.12	DES	protein_coding	CCAGG	0.595613	2.65013e-149	Hyper-methylation
LCC_rep1	ENSG00000148158.17	SNX30	protein_coding	TCAGG	-0.514721	5.75263e-20	Hypo-methylation
LCC_rep1	ENSG00000148153.14	INIP	protein_coding	CCAAC	0.575835	1.76455e-10	Hyper-methylation
LCC_rep1	ENSG00000148153.14	INIP	protein_coding	TAAGG	0.52975	6.12641e-11	Hyper-methylation
LCC_rep1	ENSG00000106868.17	SUSD1	protein_coding	GCAGA	-0.525052	1.15367e-30	Hypo-methylation
LCC_rep1	ENSG00000148154.10	UGCG	protein_coding	GAAGT	-0.837098	1.63923e-18	Hypo-methylation
LCC_rep1	ENSG00000117640.18	MTFR1L	protein_coding	CTAGA	0.58281	4.71697e-11	Hyper-methylation
LCC_rep1	ENSG00000117640.18	MTFR1L	protein_coding	CCACT	0.596864	2.68469e-11	Hyper-methylation
LCC_rep1	ENSG00000204178.11	MACO1	protein_coding	GCACC	-0.549683	1.88028e-05	Hypo-methylation
LCC_rep1	ENSG00000165733.8	BMS1	protein_coding	CCACA	0.62767	2.68751e-09	Hyper-methylation
LCC_rep1	ENSG00000227057.10	WDR46	protein_coding	GAAGA	-0.58088	1.61602e-13	Hypo-methylation
LCC_rep1	ENSG00000177283.7	FZD8	protein_coding	CCAGG	-0.999871	0	Hypo-methylation
LCC_rep1	ENSG00000142798.20	HSPG2	protein_coding	TCAGT	-0.580259	3.87032e-16	Hypo-methylation
LCC_rep1	ENSG00000162551.14	ALPL	protein_coding	CCAGC	-0.519566	2.78087e-21	Hypo-methylation
LCC_rep1	ENSG00000136937.13	NCBP1	protein_coding	TTACA	0.750205	9.6564e-14	Hyper-methylation
LCC_rep1	ENSG00000148110.16	MFSD14B	protein_coding	TAAGT	0.548006	2.87465e-07	Hyper-methylation
LCC_rep1	ENSG00000188938.17	FAM120AOS	protein_coding	TAAAA	-0.576495	2.0675e-11	Hypo-methylation
LCC_rep1	ENSG00000058453.17	CROCC	protein_coding	CAAGA	0.760446	1.42068e-24	Hyper-methylation
LCC_rep1	ENSG00000095787.23	WAC	protein_coding	GTAGC	0.614103	3.30063e-09	Hyper-methylation
LCC_rep1	ENSG00000196781.16	TLE1	protein_coding	CGAGG	0.640654	3.7885e-10	Hyper-methylation
LCC_rep1	ENSG00000168283.14	BMI1	protein_coding	GCAGA	-0.575125	1.61461e-06	Hypo-methylation
LCC_rep1	ENSG00000171824.14	EXOSC10	protein_coding	GAAGA	0.541763	1.34214e-06	Hyper-methylation
LCC_rep1	ENSG00000171824.14	EXOSC10	protein_coding	GAAGT	-0.50672	4.74058e-06	Hypo-methylation
LCC_rep1	ENSG00000152749.8	GPR180	protein_coding	CAAGT	0.690435	8.93275e-16	Hyper-methylation
LCC_rep1	ENSG00000120594.17	PLXDC2	protein_coding	ACATC	0.576743	1.3416e-08	Hyper-methylation
LCC_rep1	ENSG00000120594.17	PLXDC2	protein_coding	AAAGA	0.567234	1.24055e-38	Hyper-methylation
LCC_rep1	ENSG00000083520.15	DIS3	protein_coding	ACATT	0.573355	1.76857e-05	Hyper-methylation
LCC_rep1	ENSG00000122694.16	GLIPR2	protein_coding	TAAAT	0.877428	0	Hyper-methylation
LCC_rep1	ENSG00000213214.5	ARHGEF35	protein_coding	ACATT	-0.718722	4.14027e-11	Hypo-methylation
LCC_rep1	ENSG00000064313.12	TAF2	protein_coding	GAAGT	0.700904	2.12931e-13	Hyper-methylation
LCC_rep1	ENSG00000068912.14	ERLEC1	protein_coding	TCAAC	-0.801882	8.45122e-16	Hypo-methylation
LCC_rep1	ENSG00000187522.16	HSPA14	protein_coding	TAAGG	0.510661	4.99105e-24	Hyper-methylation
LCC_rep1	ENSG00000008130.15	NADK	protein_coding	ACACT	-0.659787	6.92216e-08	Hypo-methylation
LCC_rep1	ENSG00000175756.13	AURKAIP1	protein_coding	CAAGG	-0.865185	9.50605e-51	Hypo-methylation
LCC_rep1	ENSG00000050393.11	MCUR1	protein_coding	TAAGT	0.614329	5.34635e-08	Hyper-methylation
LCC_rep1	ENSG00000102763.18	VWA8	protein_coding	CAAGA	-0.516941	6.10391e-11	Hypo-methylation
LCC_rep1	ENSG00000120696.9	KBTBD7	protein_coding	CAAGG	0.68455	3.81154e-09	Hyper-methylation
LCC_rep1	ENSG00000086102.19	NFX1	protein_coding	CCAGT	0.681085	8.36882e-12	Hyper-methylation
LCC_rep1	ENSG00000165102.15	HGSNAT	protein_coding	GTATA	0.521271	1.81929e-05	Hyper-methylation
LCC_rep1	ENSG00000173376.14	NDNF	protein_coding	AAAGA	0.514295	6.65182e-33	Hyper-methylation
LCC_rep1	ENSG00000205339.10	IPO7	protein_coding	ATATA	0.686249	5.20181e-38	Hyper-methylation
LCC_rep1	ENSG00000205339.10	IPO7	protein_coding	AAACA	-0.691328	6.80758e-10	Hypo-methylation
LCC_rep1	ENSG00000124784.9	RIOK1	protein_coding	CCAAG	0.60342	1.38909e-12	Hyper-methylation
LCC_rep1	ENSG00000124784.9	RIOK1	protein_coding	AAAAG	0.679494	2.0874e-17	Hyper-methylation
LCC_rep1	ENSG00000124782.20	RREB1	protein_coding	CTAAG	0.5557	6.16243e-05	Hyper-methylation
LCC_rep1	ENSG00000168743.13	NPNT	protein_coding	GAAAT	0.753832	6.02881e-137	Hyper-methylation
LCC_rep1	ENSG00000147874.11	HAUS6	protein_coding	AAAGA	-0.639521	9.08894e-17	Hypo-methylation
LCC_rep1	ENSG00000124570.21	SERPINB6	protein_coding	ACACC	-0.5722	1.44177e-07	Hypo-methylation
LCC_rep1	ENSG00000205531.13	NAP1L4	protein_coding	CCATC	0.580242	8.62308e-13	Hyper-methylation
LCC_rep1	ENSG00000196139.14	AKR1C3	protein_coding	GCAAG	0.693884	4.93283e-58	Hyper-methylation
LCC_rep1	ENSG00000104765.16	BNIP3L	protein_coding	GAAGA	0.528518	3.73906e-40	Hyper-methylation
LCC_rep1	ENSG00000170542.6	SERPINB9	protein_coding	ATATA	-0.523425	5.02047e-07	Hypo-methylation
LCC_rep1	ENSG00000221914.11	PPP2R2A	protein_coding	CAAGT	0.660254	1.7279e-22	Hyper-methylation
LCC_rep1	ENSG00000221914.11	PPP2R2A	protein_coding	TTACT	-0.536428	9.61456e-12	Hypo-methylation
LCC_rep1	ENSG00000139514.13	SLC7A1	protein_coding	CCACG	-0.602321	7.20603e-17	Hypo-methylation
LCC_rep1	ENSG00000087448.11	KLHL42	protein_coding	ACATC	0.512976	5.22962e-06	Hyper-methylation
LCC_rep1	ENSG00000123104.12	ITPR2	protein_coding	TAAAG	0.504239	6.92431e-09	Hyper-methylation
LCC_rep1	ENSG00000096968.14	JAK2	protein_coding	AAAGT	0.897761	5.12152e-103	Hyper-methylation
LCC_rep1	ENSG00000115761.16	NOL10	protein_coding	AAAGT	0.592998	6.46963e-07	Hyper-methylation
LCC_rep1	ENSG00000120158.12	RCL1	protein_coding	TAAAG	0.591762	4.297e-06	Hyper-methylation
LCC_rep1	ENSG00000120158.12	RCL1	protein_coding	GTATT	-0.559644	4.25577e-09	Hypo-methylation
LCC_rep1	ENSG00000103381.12	CPPED1	protein_coding	CCAGA	0.652925	7.04346e-31	Hyper-methylation
LCC_rep1	ENSG00000106993.12	CDC37L1	protein_coding	TTAAA	0.754376	1.75309e-22	Hyper-methylation
LCC_rep1	ENSG00000154274.15	C4orf19	protein_coding	TCACA	-0.637908	2.74026e-07	Hypo-methylation
LCC_rep1	ENSG00000073792.16	IGF2BP2	protein_coding	CCACT	-0.56754	2.82956e-05	Hypo-methylation
LCC_rep1	ENSG00000172785.18	CBWD1	protein_coding	GAATT	0.553368	9.43979e-08	Hyper-methylation
LCC_rep1	ENSG00000205978.6	NYNRIN	protein_coding	CTATC	0.507374	9.45214e-09	Hyper-methylation
LCC_rep1	ENSG00000135052.16	GOLM1	protein_coding	CAAGA	0.597694	1.08818e-08	Hyper-methylation
LCC_rep1	ENSG00000211455.8	STK38L	protein_coding	CTAGA	-0.589934	9.79598e-17	Hypo-methylation
LCC_rep1	ENSG00000172795.17	DCP2	protein_coding	GTAGA	0.518707	1.20787e-07	Hyper-methylation
LCC_rep1	ENSG00000070476.15	ZXDC	protein_coding	ATAGC	-0.866588	1.15247e-28	Hypo-methylation
LCC_rep1	ENSG00000126214.21	KLC1	protein_coding	CAAAG	0.834564	6.1013e-26	Hyper-methylation
LCC_rep1	ENSG00000211933.2	IGHV6-1	IG_V_gene	CAAGT	-0.647554	1.09601e-232	Hypo-methylation
LCC_rep1	ENSG00000211933.2	IGHV6-1	IG_V_gene	CCAGA	-0.832643	0	Hypo-methylation
LCC_rep1	ENSG00000211942.3	IGHV3-13	IG_V_gene	GTAGC	-0.64173	8.89507e-12	Hypo-methylation
LCC_rep1	ENSG00000211946.3	IGHV3-20	IG_V_gene	ACAGG	-0.630333	1.17574e-26	Hypo-methylation
LCC_rep1	ENSG00000211951.2	IGHV2-26	IG_V_gene	CCAAC	-0.57392	2.09635e-36	Hypo-methylation
LCC_rep1	ENSG00000211951.2	IGHV2-26	IG_V_gene	ACATT	0.999941	0	Hyper-methylation
LCC_rep1	ENSG00000211951.2	IGHV2-26	IG_V_gene	ACACT	-0.751312	7.88566e-73	Hypo-methylation
LCC_rep1	ENSG00000211965.4	IGHV3-49	IG_V_gene	TCACC	0.52905	3.01462e-16	Hyper-methylation
LCC_rep1	ENSG00000211965.4	IGHV3-49	IG_V_gene	CTATT	-0.829322	0	Hypo-methylation
LCC_rep1	ENSG00000211967.3	IGHV3-53	IG_V_gene	ACAAT	-0.549422	1.21481e-36	Hypo-methylation
LCC_rep1	ENSG00000211967.3	IGHV3-53	IG_V_gene	AGAGA	-0.520573	3.05208e-188	Hypo-methylation
LCC_rep1	ENSG00000211967.3	IGHV3-53	IG_V_gene	GTAGC	0.59852	1.34644e-248	Hyper-methylation
LCC_rep1	ENSG00000211967.3	IGHV3-53	IG_V_gene	AAATG	0.522545	1.56053e-24	Hyper-methylation
LCC_rep1	ENSG00000211967.3	IGHV3-53	IG_V_gene	TTACT	0.784426	0	Hyper-methylation
LCC_rep1	ENSG00000211972.2	IGHV3-66	IG_V_gene	GTATT	-0.628989	6.3092e-26	Hypo-methylation
LCC_rep1	ENSG00000130147.16	SH3BP4	protein_coding	AAAGT	0.622803	2.44879e-11	Hyper-methylation
LCC_rep1	ENSG00000218739.10	CEBPZOS	protein_coding	GAAGA	-0.699407	2.28634e-15	Hypo-methylation
LCC_rep1	ENSG00000163964.16	PIGX	protein_coding	TCAGA	0.607853	3.9418e-13	Hyper-methylation
LCC_rep1	ENSG00000180611.7	MB21D2	protein_coding	ATACA	-0.620218	5.91014e-08	Hypo-methylation
LCC_rep1	ENSG00000115339.14	GALNT3	protein_coding	AAAAG	-0.84001	4.07183e-52	Hypo-methylation
LCC_rep1	ENSG00000183160.9	TMEM119	protein_coding	CCAGC	0.505099	3.91236e-16	Hyper-methylation
LCC_rep1	ENSG00000139372.15	TDG	protein_coding	CCATT	-0.781038	6.88808e-15	Hypo-methylation
LCC_rep1	ENSG00000139372.15	TDG	protein_coding	TCAGC	-0.515559	2.50647e-07	Hypo-methylation
LCC_rep1	ENSG00000136709.12	WDR33	protein_coding	GTAAC	0.692189	7.36006e-19	Hyper-methylation
LCC_rep1	ENSG00000151532.14	VTI1A	protein_coding	GCAGA	0.551953	4.29918e-09	Hyper-methylation
LCC_rep1	ENSG00000105974.12	CAV1	protein_coding	TCACT	0.625509	3.54846e-179	Hyper-methylation
LCC_rep1	ENSG00000105974.12	CAV1	protein_coding	TTACT	0.60445	9.34563e-159	Hyper-methylation
LCC_rep1	ENSG00000137628.17	DDX60	protein_coding	CAAGT	-0.559744	1.45502e-13	Hypo-methylation
LCC_rep1	ENSG00000157593.19	SLC35B2	protein_coding	CCAGG	0.560943	3.41018e-14	Hyper-methylation
LCC_rep1	ENSG00000168878.19	SFTPB	protein_coding	ACAGG	-0.679914	7.35712e-14	Hypo-methylation
LCC_rep1	ENSG00000036054.13	TBC1D23	protein_coding	CAAGC	-0.597531	4.46082e-06	Hypo-methylation
LCC_rep1	ENSG00000187866.10	FAM122A	protein_coding	TAAAA	-0.65846	2.7574e-11	Hypo-methylation
LCC_rep1	ENSG00000187866.10	FAM122A	protein_coding	TCAGT	0.658082	6.5681e-19	Hyper-methylation
LCC_rep1	ENSG00000156453.13	PCDH1	protein_coding	CGAGA	-0.680943	3.78718e-09	Hypo-methylation
LCC_rep1	ENSG00000115310.18	RTN4	protein_coding	TAAGC	-0.672075	1.60976e-41	Hypo-methylation
LCC_rep1	ENSG00000168772.11	CXXC4	protein_coding	GTAGC	0.523377	1.29273e-13	Hyper-methylation
LCC_rep1	ENSG00000135218.19	CD36	protein_coding	TTAAG	0.66195	1.94141e-11	Hyper-methylation
LCC_rep1	ENSG00000181904.9	C5orf24	protein_coding	TCAGG	0.506818	5.53537e-05	Hyper-methylation
LCC_rep1	ENSG00000179335.18	CLK3	protein_coding	GCACC	0.709271	4.09776e-17	Hyper-methylation
LCC_rep1	ENSG00000066697.15	MSANTD3	protein_coding	TAAGT	-0.690267	8.12508e-13	Hypo-methylation
LCC_rep1	ENSG00000103485.19	QPRT	protein_coding	AAAAG	-0.594743	2.83268e-08	Hypo-methylation
LCC_rep1	ENSG00000197930.13	ERO1A	protein_coding	CAAGA	0.65404	6.20906e-12	Hyper-methylation
LCC_rep1	ENSG00000179889.19	PDXDC1	protein_coding	TTAAA	0.502447	7.42513e-07	Hyper-methylation
LCC_rep1	ENSG00000179889.19	PDXDC1	protein_coding	CCAGG	0.658334	3.94504e-12	Hyper-methylation
LCC_rep1	ENSG00000166478.10	ZNF143	protein_coding	CAAAG	-0.583333	6.7753e-09	Hypo-methylation
LCC_rep1	ENSG00000166920.12	C15orf48	protein_coding	CAAAC	-0.603823	1.17492e-25	Hypo-methylation
LCC_rep1	ENSG00000152056.17	AP1S3	protein_coding	AAAGT	0.765369	6.69636e-16	Hyper-methylation
LCC_rep1	ENSG00000171766.17	GATM	protein_coding	CAAAG	-0.623988	8.38169e-09	Hypo-methylation
LCC_rep1	ENSG00000115232.14	ITGA4	protein_coding	AAAGA	0.59368	3.16608e-27	Hyper-methylation
LCC_rep1	ENSG00000197646.8	PDCD1LG2	protein_coding	GCACC	0.606417	3.12482e-23	Hyper-methylation
LCC_rep1	ENSG00000170473.17	PYM1	protein_coding	CCAGG	-0.51265	1.51161e-06	Hypo-methylation
LCC_rep1	ENSG00000170473.17	PYM1	protein_coding	CCACA	-0.619052	4.26133e-10	Hypo-methylation
LCC_rep1	ENSG00000170473.17	PYM1	protein_coding	CAAGG	0.589063	7.96347e-07	Hyper-methylation
LCC_rep1	ENSG00000170473.17	PYM1	protein_coding	GAAGT	0.566089	2.0822e-05	Hyper-methylation
LCC_rep1	ENSG00000114541.15	FRMD4B	protein_coding	GAAGA	0.5842	9.00408e-32	Hyper-methylation
LCC_rep1	ENSG00000115464.15	USP34	protein_coding	AAAGG	-0.698108	1.18251e-09	Hypo-methylation
LCC_rep1	ENSG00000115464.15	USP34	protein_coding	TCACA	0.557102	3.26633e-11	Hyper-methylation
LCC_rep1	ENSG00000090238.12	YPEL3	protein_coding	ACATC	-0.682708	1.79385e-11	Hypo-methylation
LCC_rep1	ENSG00000113615.13	SEC24A	protein_coding	ACAAC	-0.584553	7.98705e-07	Hypo-methylation
LCC_rep1	ENSG00000113615.13	SEC24A	protein_coding	CTAGA	0.535548	3.82828e-05	Hyper-methylation
LCC_rep1	ENSG00000168061.17	SAC3D1	protein_coding	GTAGC	-0.570511	1.01246e-06	Hypo-methylation
LCC_rep1	ENSG00000111679.17	PTPN6	protein_coding	TGAGA	-0.638048	4.39866e-08	Hypo-methylation
LCC_rep1	ENSG00000111679.17	PTPN6	protein_coding	TCAAT	0.765435	3.26902e-20	Hyper-methylation
LCC_rep1	ENSG00000091490.11	SEL1L3	protein_coding	CCAGT	0.510211	6.41316e-11	Hyper-methylation
LCC_rep1	ENSG00000183742.13	MACC1	protein_coding	CCACA	0.619	5.42031e-40	Hyper-methylation
LCC_rep1	ENSG00000130396.20	AFDN	protein_coding	TAAGG	0.744115	1.18356e-29	Hyper-methylation
LCC_rep1	ENSG00000163125.15	RPRD2	protein_coding	CGAGT	0.725384	9.53455e-14	Hyper-methylation
LCC_rep1	ENSG00000082898.17	XPO1	protein_coding	TCAGG	0.511823	1.33482e-10	Hyper-methylation
LCC_rep1	ENSG00000115904.13	SOS1	protein_coding	ACATG	-0.659229	7.92106e-08	Hypo-methylation
LCC_rep1	ENSG00000152700.14	SAR1B	protein_coding	ACACA	0.592041	2.17773e-12	Hyper-methylation
LCC_rep1	ENSG00000118246.14	FASTKD2	protein_coding	CAAGT	-0.724826	2.21273e-11	Hypo-methylation
LCC_rep1	ENSG00000114933.16	INO80D	protein_coding	CAAAT	0.52091	0.000393943	Hyper-methylation
LCC_rep1	ENSG00000068878.15	PSME4	protein_coding	GAAGG	-0.615531	4.89581e-11	Hypo-methylation
LCC_rep1	ENSG00000113916.18	BCL6	protein_coding	CCAAG	-0.666203	1.59975e-08	Hypo-methylation
LCC_rep1	ENSG00000197223.11	C1D	protein_coding	GAAGG	0.585122	5.92385e-14	Hyper-methylation
LCC_rep1	ENSG00000131732.12	ZCCHC9	protein_coding	TCAGA	-0.582067	2.94773e-12	Hypo-methylation
LCC_rep1	ENSG00000131732.12	ZCCHC9	protein_coding	TAAAG	-0.623771	1.10275e-07	Hypo-methylation
LCC_rep1	ENSG00000138698.15	RAP1GDS1	protein_coding	CAAGT	-0.69637	1.14821e-14	Hypo-methylation
LCC_rep1	ENSG00000138698.15	RAP1GDS1	protein_coding	ACAGT	0.512142	1.16905e-08	Hyper-methylation
LCC_rep1	ENSG00000138698.15	RAP1GDS1	protein_coding	CAAAG	-0.579762	1.0425e-09	Hypo-methylation
LCC_rep1	ENSG00000196659.10	TTC30B	protein_coding	AAAAG	-0.608358	1.12574e-08	Hypo-methylation
LCC_rep1	ENSG00000196659.10	TTC30B	protein_coding	ATATA	-0.677556	2.64865e-10	Hypo-methylation
LCC_rep1	ENSG00000176058.13	TPRN	protein_coding	CCAAC	0.543441	8.8401e-06	Hyper-methylation
LCC_rep1	ENSG00000164080.13	RAD54L2	protein_coding	TCATA	-0.513006	1.33515e-05	Hypo-methylation
LCC_rep1	ENSG00000176407.18	KCMF1	protein_coding	CCAAA	0.576054	1.86611e-07	Hyper-methylation
LCC_rep1	ENSG00000169604.19	ANTXR1	protein_coding	GCAGG	-0.601485	1.87035e-07	Hypo-methylation
LCC_rep1	ENSG00000103363.15	ELOB	protein_coding	GAAGG	-0.537284	1.30497e-07	Hypo-methylation
LCC_rep1	ENSG00000163510.14	CWC22	protein_coding	ACAGA	-0.51181	4.76171e-10	Hypo-methylation
LCC_rep1	ENSG00000170144.20	HNRNPA3	protein_coding	GCAGG	-0.690401	3.47885e-20	Hypo-methylation
LCC_rep1	ENSG00000135148.12	TRAFD1	protein_coding	GAAGG	0.5168	3.18634e-10	Hyper-methylation
LCC_rep1	ENSG00000135148.12	TRAFD1	protein_coding	TCAGA	0.523118	1.0821e-10	Hyper-methylation
[truncated: 12,421 more rows]

## Sheet: Table S2
Supplementary Table 2: Representative m6A-associated DEGs with significant m6A modification patterns.
ENSG	Symbol	Label
ENSG00000069702.11	TGFBR3	hyper-down
ENSG00000109501.14	WFS1	hypo-down
ENSG00000003436.16	TFPI	hyper-down
ENSG00000120738.8	EGR1	hypo-down
ENSG00000134057.15	CCNB1	hypo-up
ENSG00000147883.12	CDKN2B	hypo-down
ENSG00000152527.14	PLEKHH2	hyper-down
ENSG00000046889.19	PREX2	hyper-down
ENSG00000164035.10	EMCN	hyper-down
ENSG00000164764.11	SBSPON	hypo-down
ENSG00000171303.7	KCNK3	hypo-down
ENSG00000170989.10	S1PR1	hyper-down
ENSG00000171132.14	PRKCE	hyper-down
ENSG00000213203.3	GIMAP1	hypo-down
ENSG00000106034.18	CPED1	hypo-down
ENSG00000173930.9	SLCO4C1	hypo-down
ENSG00000162738.6	VANGL2	hypo-up
ENSG00000132688.11	NES	hyper-down
ENSG00000137976.7	DNASE2B	hypo-down
ENSG00000205269.6	TMEM170B	hyper-down
ENSG00000115756.13	HPCAL1	hyper-down
ENSG00000137573.14	SULF1	hyper-up
ENSG00000151718.16	WWC2	hyper-down
ENSG00000152583.12	SPARCL1	hyper-down
ENSG00000117394.24	SLC2A1	hypo-up
ENSG00000068001.14	HYAL2	hypo-down
ENSG00000154175.18	ABI3BP	hypo-down
ENSG00000064989.13	CALCRL	hyper-down
ENSG00000261572.1	AC097639.1	hyper-down
ENSG00000142871.18	CCN1	hyper-down
ENSG00000066405.13	CLDN18	hyper-down
ENSG00000113569.16	NUP155	hypo-up
ENSG00000114771.14	AADAC	hyper-down
ENSG00000116741.8	RGS2	hyper-down
ENSG00000124731.13	TREM1	hyper-down
ENSG00000133800.9	LYVE1	hyper-down
ENSG00000099260.11	PALMD	hyper-down
ENSG00000164120.14	HPGD	hyper-down
ENSG00000166828.3	SCNN1G	hyper-down
ENSG00000167588.13	GPD1	hyper-down
ENSG00000168496.4	FEN1	hypo-up
ENSG00000240583.13	AQP1	hyper-down
ENSG00000071967.12	CYBRD1	hyper-down
ENSG00000198435.4	NRARP	hypo-up
ENSG00000117411.16	B4GALT2	hyper-up
ENSG00000175084.12	DES	hyper-down
ENSG00000173376.14	NDNF	hyper-down
ENSG00000139514.13	SLC7A1	hypo-up
ENSG00000105974.12	CAV1	hyper-down
ENSG00000197930.13	ERO1A	hyper-up
ENSG00000224287.2	MSL3P1	hyper-up
ENSG00000196154.12	S100A4	hypo-down
ENSG00000135929.9	CYP27A1	hyper-down
ENSG00000196502.11	SULT1A1	hypo-down
ENSG00000260314.3	MRC1	hyper-down
ENSG00000129596.5	CDO1	hyper-down
ENSG00000143867.7	OSR1	hyper-down
ENSG00000153162.9	BMP6	hyper-down
ENSG00000174640.15	SLCO2A1	hypo-down
ENSG00000134317.18	GRHL1	hypo-up
ENSG00000181449.4	SOX2	hypo-up
ENSG00000189280.3	GJB5	hyper-up
ENSG00000073756.12	PTGS2	hypo-down
ENSG00000135604.10	STX11	hypo-down
ENSG00000188015.10	S100A3	hyper-down
ENSG00000186891.14	TNFRSF18	hyper-up
ENSG00000078401.7	EDN1	hyper-down
ENSG00000146267.12	FAXC	hypo-up
ENSG00000196872.12	CRACDL	hypo-down
ENSG00000131016.17	AKAP12	hypo-down
ENSG00000122691.13	TWIST1	hyper-up
ENSG00000128052.10	KDR	hypo-down
ENSG00000156966.7	B3GNT7	hyper-down
ENSG00000163347.6	CLDN1	hypo-up
ENSG00000164109.14	MAD2L1	hypo-up
ENSG00000182580.3	EPHB3	hypo-up
ENSG00000184363.10	PKP3	hyper-up
ENSG00000179348.12	GATA2	hyper-down
ENSG00000196754.13	S100A2	hyper-up
ENSG00000173269.14	MMRN2	hyper-down
ENSG00000185303.17	SFTPA2	hyper-down
ENSG00000165140.11	FBP1	hyper-down
ENSG00000087494.16	PTHLH	hypo-up
ENSG00000137309.20	HMGA1	hyper-up
ENSG00000184347.15	SLIT3	hypo-down
ENSG00000079308.19	TNS1	hyper-down
ENSG00000134962.7	KLB	hyper-down
ENSG00000143816.8	WNT9A	hypo-down
ENSG00000127241.17	MASP1	hypo-down
ENSG00000115602.17	IL1RL1	hyper-down
ENSG00000177494.6	ZBED2	hypo-down
ENSG00000188817.8	SNTN	hyper-down
ENSG00000144891.17	AGTR1	hypo-down
ENSG00000206384.10	COL6A6	hypo-down
ENSG00000206538.9	VGLL3	hyper-down
ENSG00000128050.9	PAICS	hypo-up
ENSG00000055813.6	CCDC85A	hyper-down
ENSG00000117069.15	ST6GALNAC5	hyper-down
ENSG00000136546.16	SCN7A	hyper-down
ENSG00000235997.3	LINC01936	hypo-down
ENSG00000117114.20	ADGRL2	hyper-down
ENSG00000087510.7	TFAP2C	hypo-up
ENSG00000092929.12	UNC13D	hyper-down
ENSG00000101916.12	TLR8	hyper-down
ENSG00000131634.14	TMEM204	hypo-down
ENSG00000079462.7	PAFAH1B3	hypo-up
ENSG00000263155.6	MYZAP	hyper-down
ENSG00000154734.15	ADAMTS1	hyper-down
ENSG00000156218.13	ADAMTSL3	hyper-down
ENSG00000161940.11	BCL6B	hyper-down
ENSG00000150048.10	CLEC1A	hypo-down
ENSG00000101335.10	MYL9	hyper-down
ENSG00000197405.8	C5AR1	hypo-down
ENSG00000211673.2	IGLV3-1	hyper-up
ENSG00000154330.13	PGM5	hyper-down
ENSG00000266964.6	FXYD1	hypo-down
ENSG00000155659.15	VSIG4	hyper-down
ENSG00000123358.20	NR4A1	hypo-down
ENSG00000259171.1	AL163636.2	hyper-down
ENSG00000171208.10	NETO2	hyper-up
ENSG00000161929.15	SCIMP	hypo-down
ENSG00000136160.17	EDNRB	hyper-down
ENSG00000125810.10	CD93	hyper-down
ENSG00000135114.12	OASL	hyper-down
ENSG00000110799.14	VWF	hyper-down
ENSG00000069122.19	ADGRF5	hyper-down
ENSG00000156076.10	WIF1	hyper-down
ENSG00000163661.4	PTX3	hypo-down
ENSG00000164161.10	HHIP	hyper-down
ENSG00000010292.13	NCAPD2	hyper-up
ENSG00000239697.11	TNFSF12	hypo-down
ENSG00000180354.16	MTURN	hypo-down
ENSG00000019102.12	VSIG2	hyper-down
ENSG00000170271.11	FAXDC2	hyper-down
ENSG00000183019.7	MCEMP1	hyper-down
ENSG00000109906.14	ZBTB16	hyper-down
ENSG00000120279.6	MYCT1	hyper-down
ENSG00000183807.8	FAM162B	hypo-down
ENSG00000125845.7	BMP2	hyper-down
ENSG00000211829.9	TRDC	hypo-down
ENSG00000133246.12	PRAM1	hyper-down
ENSG00000137486.17	ARRB1	hyper-down
ENSG00000267532.5	MIR497HG	hyper-down
ENSG00000188906.16	LRRK2	hyper-down
ENSG00000117983.17	MUC5B	hypo-up
ENSG00000260943.1	LINC02555	hypo-down
ENSG00000224397.7	PELATON	hypo-down
ENSG00000013588.9	GPRC5A	hypo-down
ENSG00000100625.9	SIX4	hypo-up
ENSG00000124466.9	LYPD3	hyper-up
ENSG00000103257.9	SLC7A5	hypo-up
ENSG00000141448.11	GATA6	hyper-down
ENSG00000147027.4	TMEM47	hyper-down
ENSG00000164741.15	DLC1	hypo-down
ENSG00000159713.11	TPPP3	hypo-down
ENSG00000176907.5	TCIM	hyper-down
ENSG00000177464.5	GPR4	hypo-down
ENSG00000029993.15	HMGB3	hyper-up
ENSG00000006534.16	ALDH3B1	hypo-down
ENSG00000125740.14	FOSB	hypo-down
ENSG00000198959.12	TGM2	hypo-down
ENSG00000012779.11	ALOX5	hyper-down
ENSG00000211648.2	IGLV1-47	hypo-up
ENSG00000131747.15	TOP2A	hypo-up
ENSG00000240204.3	SMKR1	hypo-up
ENSG00000174804.4	FZD4	hyper-down
ENSG00000140092.14	FBLN5	hyper-down
ENSG00000261371.6	PECAM1	hyper-down
ENSG00000106992.19	AK1	hyper-down
ENSG00000130821.17	SLC6A8	hypo-up
ENSG00000131471.7	AOC3	hyper-down
ENSG00000136155.17	SCEL	hypo-down
ENSG00000099994.11	SUSD2	hypo-down
ENSG00000213853.10	EMP2	hyper-down
ENSG00000211950.2	IGHV1-24	hyper-up
ENSG00000211640.4	IGLV6-57	hypo-up
ENSG00000211892.4	IGHG4	hyper-up
ENSG00000198901.14	PRC1	hypo-up
ENSG00000198848.13	CES1	hyper-down
ENSG00000271447.6	MMP28	hyper-down
ENSG00000121075.11	TBX4	hypo-down
ENSG00000120318.16	ARAP3	hyper-down
ENSG00000121361.5	KCNJ8	hyper-down
ENSG00000170323.9	FABP4	hyper-down
ENSG00000137726.17	FXYD6	hypo-down
ENSG00000155011.9	DKK2	hypo-down
ENSG00000164251.5	F2RL1	hypo-up
ENSG00000171056.8	SOX7	hyper-down
ENSG00000173621.9	LRFN4	hypo-up
ENSG00000095370.20	SH2D3C	hypo-down
ENSG00000178175.12	ZNF366	hyper-down
ENSG00000171557.17	FGG	hyper-down
ENSG00000133121.21	STARD13	hyper-down
ENSG00000198576.4	ARC	hypo-down
ENSG00000111961.18	SASH1	hypo-down
ENSG00000204161.14	TMEM273	hyper-down
ENSG00000204175.5	GPRIN2	hyper-down
ENSG00000157654.19	PALM2AKAP2	hyper-down
ENSG00000148082.10	SHC3	hyper-down
ENSG00000205038.12	PKHD1L1	hypo-down
ENSG00000096696.14	DSP	hyper-up
ENSG00000133116.8	KL	hypo-down
ENSG00000118407.15	FILIP1	hyper-down
ENSG00000124762.14	CDKN1A	hypo-down
ENSG00000166961.15	MS4A15	hypo-down
ENSG00000149564.12	ESAM	hypo-down
ENSG00000123119.12	NECAB1	hyper-down
ENSG00000237248.5	LINC00987	hyper-down
ENSG00000107317.13	PTGDS	hyper-down
ENSG00000136826.15	KLF4	hyper-down
ENSG00000150625.16	GPM6A	hypo-down
ENSG00000105339.10	DENND3	hyper-down
ENSG00000109846.9	CRYAB	hyper-down
ENSG00000235505.7	CASP4LP	hyper-down
ENSG00000255399.4	TBX5-AS1	hyper-down
ENSG00000227051.6	C14orf132	hypo-down
ENSG00000070778.13	PTPN21	hyper-down
ENSG00000261143.1	ADAMTS7P3	hyper-down
ENSG00000275688.4	CCL15-CCL14	hypo-down
ENSG00000272398.6	CD24	hypo-up
ENSG00000196616.14	ADH1B	hyper-down
ENSG00000197471.12	SPN	hyper-down
ENSG00000228401.5	AL590226.1	hyper-down

## Sheet: Table S3
Supplementary Table 3: Correlation and Prognostic Analysis of m6A Regulators and m6A-associated DEGs in NSCLC.
m6A regulators	m6A-associated DEGs	Pearson Analysis				Survival Analysis
		R	P value	Linecolor	Linesize	HR	CI	Log-rank test p	Label
ALKBH5	MSL3P1	-0.886454	0.0451391	negative	0.886454	0.98	(0.91-1.1)	0.7
LRPPRC	MSL3P1	0.913084	0.0303555	positive	0.913084	0.98	(0.91-1.1)	0.7
CBLL1	MSL3P1	0.886687	0.0450019	positive	0.886687	0.98	(0.91-1.1)	0.7
RBMX	MSL3P1	0.940162	0.0174124	positive	0.940162	0.98	(0.91-1.1)	0.7
FMR1	MSL3P1	0.884816	0.0461076	positive	0.884816	0.98	(0.91-1.1)	0.7
ALKBH5	BMP2	0.935963	0.019265	positive	0.935963	1.1	(0.99-1.1)	0.12
HNRNPC	BMP2	-0.921201	0.026237	negative	0.921201	1.1	(0.99-1.1)	0.12
METTL16	BMP2	0.988603	0.00145804	positive	0.988603	1.1	(0.99-1.1)	0.12
ZC3H13	CDKN2B	0.93609	0.0192078	positive	0.93609	0.98	(0.93-1)	0.62
YTHDF3	CDKN2B	0.913836	0.0299659	positive	0.913836	0.98	(0.93-1)	0.62
VIRMA	CDKN2B	0.878652	0.0498102	positive	0.878652	0.98	(0.93-1)	0.62
HNRNPA2B1	GRHL1	0.923212	0.0252468	positive	0.923212	0.97	(0.91-1)	0.45
WTAP	GRHL1	0.934602	0.0198781	positive	0.934602	0.97	(0.91-1)	0.45
CBLL1	GRHL1	0.911012	0.0314376	positive	0.911012	0.97	(0.91-1)	0.45
HNRNPA2B1	NUP155	0.912507	0.0306556	positive	0.912507	0.99	(0.89-1.1)	0.91
WTAP	NUP155	0.939484	0.0177076	positive	0.939484	0.99	(0.89-1.1)	0.91
CBLL1	NUP155	0.928573	0.0226682	positive	0.928573	0.99	(0.89-1.1)	0.91
METTL5	S100A2	0.974088	0.00498764	positive	0.974088	1	(0.98-1)	0.63
ZC3H13	S100A2	-0.932312	0.020924	negative	0.932312	1	(0.98-1)	0.63
YTHDF3	S100A2	-0.884507	0.0462912	negative	0.884507	1	(0.98-1)	0.63
HNRNPA2B1	ZBED2	0.907715	0.0331838	positive	0.907715	1	(0.96-1.1)	0.42
WTAP	ZBED2	0.909498	0.0322358	positive	0.909498	1	(0.96-1.1)	0.42
YTHDC2	ZBED2	0.92058	0.0265451	positive	0.92058	1	(0.96-1.1)	0.42
FTO	BMP6	0.954166	0.011698	positive	0.954166	1	(0.96-1.1)	0.49
YTHDC2	BMP6	0.942636	0.01635	positive	0.942636	1	(0.96-1.1)	0.49
ALKBH5	C14orf132	0.935795	0.0193401	positive	0.935795	1	(0.93-1.1)	0.95
METTL3	C14orf132	0.901004	0.0368302	positive	0.901004	1	(0.93-1.1)	0.95
ALKBH5	DNASE2B	0.931681	0.0212149	positive	0.931681	0.94	(0.89-1)	0.033	Favorable prognosis
METTL3	DNASE2B	0.889423	0.0434002	positive	0.889423	0.94	(0.89-1)	0.033	Favorable prognosis
METTL5	ERO1A	0.917302	0.0281914	positive	0.917302	1.2	(1-1.3)	0.0062	Impaired prognosis
ZC3H13	ERO1A	-0.944127	0.0157203	negative	0.944127	1.2	(1-1.3)	0.0062	Impaired prognosis
ALKBH5	FEN1	-0.946866	0.0145849	negative	0.946866	1.1	(0.98-1.2)	0.12
METTL3	FEN1	-0.902333	0.0360985	negative	0.902333	1.1	(0.98-1.2)	0.12
ALKBH5	FILIP1	0.93917	0.0178446	positive	0.93917	1	(0.93-1.1)	0.99
METTL3	FILIP1	0.919995	0.0268364	positive	0.919995	1	(0.93-1.1)	0.99
METTL3	GPRIN2	0.894161	0.0406712	positive	0.894161	0.96	(0.91-1)	0.17
METTL16	GPRIN2	0.918017	0.0278296	positive	0.918017	0.96	(0.91-1)	0.17
HNRNPA2B1	HMGB3	0.88074	0.0485459	positive	0.88074	0.96	(0.89-1)	0.3
WTAP	HMGB3	0.923775	0.024972	positive	0.923775	0.96	(0.89-1)	0.3
FTO	IGHV1-24	0.885284	0.0458305	positive	0.885284
YTHDC2	IGHV1-24	0.966086	0.00745899	positive	0.966086
LRPPRC	LRFN4	0.926518	0.0236459	positive	0.926518	1.1	(1-1.2)	0.02	Impaired prognosis
CBLL1	LRFN4	0.912597	0.030609	positive	0.912597	1.1	(1-1.2)	0.02	Impaired prognosis
ALKBH5	MIR497HG	0.949653	0.0134581	positive	0.949653	0.96	(0.87-1)	0.33
METTL3	MIR497HG	0.963813	0.0082185	positive	0.963813	0.96	(0.87-1)	0.33
ALKBH5	NRARP	-0.929012	0.022461	negative	0.929012	1	(0.98-1.1)	0.22
HNRNPC	NRARP	0.906295	0.033945	positive	0.906295	1	(0.98-1.1)	0.22
ALKBH5	OSR1	0.928795	0.0225635	positive	0.928795	1.1	(0.98-1.1)	0.17
METTL3	OSR1	0.882585	0.0474369	positive	0.882585	1.1	(0.98-1.1)	0.17
ALKBH5	PAICS	-0.948657	0.0138572	negative	0.948657	1.1	(0.96-1.2)	0.18
HNRNPC	PAICS	0.909015	0.0324914	positive	0.909015	1.1	(0.96-1.2)	0.18
METTL3	PALMD	0.898566	0.0381845	positive	0.898566	0.98	(0.9-1.1)	0.66
HNRNPA2B1	PALMD	-0.888113	0.0441648	negative	0.888113	0.98	(0.9-1.1)	0.66
FTO	PKHD1L1	0.903853	0.0352674	positive	0.903853	0.96	(0.91-1)	0.22
YTHDC2	PKHD1L1	0.982741	0.00271466	positive	0.982741	0.96	(0.91-1)	0.22
HNRNPA2B1	PKP3	0.908291	0.0328766	positive	0.908291	1.1	(1-1.3)	0.017	Impaired prognosis
WTAP	PKP3	0.891645	0.0421131	positive	0.891645	1.1	(1-1.3)	0.017	Impaired prognosis
ALKBH5	PRAM1	0.968258	0.00675614	positive	0.968258	0.95	(0.88-1)	0.23
METTL3	PRAM1	0.9663	0.00738886	positive	0.9663	0.95	(0.88-1)	0.23
METTL5	PTHLH	0.969122	0.00648317	positive	0.969122	1	(0.99-1.1)	0.21
IGF2BP2	PTHLH	0.998334	8.15742e-05	positive	0.998334	1	(0.99-1.1)	0.21
ALKBH5	SHC3	0.964644	0.00793801	positive	0.964644	0.94	(0.88-1)	0.1
METTL3	SHC3	0.938225	0.0182596	positive	0.938225	0.94	(0.88-1)	0.1
HNRNPA2B1	SLC6A8	0.905229	0.0345203	positive	0.905229	1	(0.97-1.1)	0.51
WTAP	SLC6A8	0.889101	0.0435879	positive	0.889101	1	(0.97-1.1)	0.51
ALKBH5	ST6GALNAC5	0.894855	0.0402759	positive	0.894855	1	(0.94-1.1)	0.7
METTL3	ST6GALNAC5	0.953219	0.0120605	positive	0.953219	1	(0.94-1.1)	0.7
ALKBH5	TBX4	0.955972	0.0110163	positive	0.955972	0.96	(0.9-1)	0.15
HNRNPC	TBX4	-0.882098	0.0477289	negative	0.882098	0.96	(0.9-1)	0.15
ALKBH5	TBX5-AS1	0.951699	0.0126502	positive	0.951699
METTL3	TBX5-AS1	0.884861	0.0460807	positive	0.884861
HNRNPA2B1	VANGL2	0.937662	0.0185082	positive	0.937662	1	(0.96-1.1)	0.67
WTAP	VANGL2	0.955199	0.0113064	positive	0.955199	1	(0.96-1.1)	0.67
ALKBH5	AADAC	0.918856	0.0274067	positive	0.918856	0.99	(0.96-1)	0.78
METTL3	ADAMTSL3	0.920337	0.026666	positive	0.920337	1	(0.94-1.1)	0.96
METTL3	AK1	0.910343	0.0317892	positive	0.910343	0.99	(0.91-1.1)	0.78
ALKBH5	ALDH3B1	0.900421	0.0371525	positive	0.900421	1	(0.97-1.1)	0.33
FTO	ARAP3	0.887602	0.0444644	positive	0.887602	1	(0.9-1.1)	0.99
RBMX	B4GALT2	0.966162	0.00743405	positive	0.966162	1.1	(0.94-1.2)	0.27
FTO	BCL6B	0.969827	0.00626299	positive	0.969827	1.1	(0.96-1.2)	0.24
ALKBH5	CDO1	0.929447	0.0222567	positive	0.929447	0.97	(0.92-1)	0.42
ALKBH5	CPED1	0.930802	0.0216228	positive	0.930802	0.96	(0.9-1)	0.25
ALKBH5	CRYAB	0.918221	0.0277268	positive	0.918221	0.97	(0.92-1)	0.34
HNRNPA2B1	DSP	0.897459	0.0388048	positive	0.897459	1	(0.98-1.1)	0.2
ALKBH5	ESAM	0.929816	0.0220831	positive	0.929816	1	(0.92-1.1)	0.97
ALKBH5	FXYD1	0.963904	0.00818776	positive	0.963904	0.95	(0.85-1.1)	0.37
HNRNPC	FXYD6	-0.942291	0.016497	negative	0.942291	0.97	(0.9-1.1)	0.51
HNRNPC	GATA2	-0.912458	0.0306814	negative	0.912458	1	(0.92-1.1)	0.96
IGF2BP3	GJB5	0.994546	0.000483086	positive	0.994546	1	(0.99-1.1)	0.14
ALKBH3	GPR4	0.993755	0.000591886	positive	0.993755	1.1	(0.98-1.2)	0.13
ALKBH5	HHIP	0.941208	0.0169606	positive	0.941208	0.99	(0.95-1)	0.62
HNRNPC	HMGA1	0.920702	0.0264845	positive	0.920702	1.1	(1-1.2)	0.041	Impaired prognosis
ALKBH5	HPGD	0.937547	0.0185591	positive	0.937547	0.99	(0.95-1)	0.74
IGF2BP3	IGLV1-47	0.989224	0.00134068	positive	0.989224
YTHDC2	IGLV6-57	0.916163	0.0287706	positive	0.916163
ALKBH5	LINC00987	0.894643	0.0403967	positive	0.894643	0.96	(0.89-1)	0.28
ALKBH5	NCAPD2	-0.891028	0.0424696	negative	0.891028	1.1	(0.98-1.2)	0.13
ALKBH5	NDNF	0.935797	0.0193391	positive	0.935797	0.97	(0.94-1)	0.21
YTHDF2	NECAB1	0.922588	0.0255529	positive	0.922588	1	(0.94-1.1)	0.87
METTL3	NETO2	-0.905995	0.0341065	negative	0.905995	1	(0.93-1.1)	0.75
FTO	NR4A1	0.918418	0.0276273	positive	0.918418	1	(0.94-1.1)	0.94
YTHDF1	OASL	-0.905264	0.0345013	negative	0.905264	1.1	(0.98-1.1)	0.15
ALKBH5	PGM5	0.971257	0.00582442	positive	0.971257	0.97	(0.91-1)	0.24
ALKBH5	PLEKHH2	0.892126	0.0418362	positive	0.892126	0.96	(0.89-1)	0.34
METTL3	PRC1	-0.905135	0.0345712	negative	0.905135	1.1	(0.98-1.2)	0.12
ALKBH5	PREX2	0.94077	0.0171493	positive	0.94077	0.97	(0.91-1)	0.47
YTHDF2	PTGS2	0.977662	0.00399427	positive	0.977662	1	(0.96-1.1)	0.64
ELAVL1	S100A3	-0.905816	0.0342034	negative	0.905816	1	(0.94-1.1)	0.7
LRPPRC	SBSPON	-0.899518	0.0376538	negative	0.899518	0.95	(0.89-1)	0.083
ALKBH5	SCN7A	0.917584	0.0280482	positive	0.917584	0.98	(0.94-1)	0.45
LRPPRC	SIX4	0.901319	0.0366562	positive	0.901319	0.93	(0.85-1)	0.14
METTL3	SLC2A1	-0.891106	0.0424243	negative	0.891106	1.1	(1-1.1)	0.011	Impaired prognosis
ALKBH5	SLC7A1	-0.90764	0.0332239	negative	0.90764	1.1	(0.96-1.2)	0.23
YTHDC1	SMKR1	0.896715	0.039223	positive	0.896715	0.98	(0.92-1)	0.39
YTHDF1	SNTN	0.918517	0.0275776	positive	0.918517	0.96	(0.92-1)	0.039	Favorable prognosis
FMR1	SOX7	-0.89479	0.040313	negative	0.89479	1	(0.96-1.1)	0.51
ALKBH5	STARD13	0.913429	0.0301767	positive	0.913429	1	(0.95-1.1)	0.4
METTL5	STX11	-0.939861	0.0175435	negative	0.939861	0.97	(0.89-1.1)	0.57
WTAP	TFAP2C	0.893272	0.0411787	positive	0.893272	0.97	(0.9-1.1)	0.48
HNRNPC	TGFBR3	-0.9126	0.0306073	negative	0.9126	0.99	(0.92-1.1)	0.78
HNRNPA2B1	TLR8	-0.890216	0.0429398	negative	0.890216	0.97	(0.91-1)	0.38
ALKBH5	TMEM204	0.962117	0.00880074	positive	0.962117	1	(0.93-1.1)	0.65
WTAP	TOP2A	0.900376	0.0371776	positive	0.900376	1.1	(0.99-1.2)	0.081
METTL3	TREM1	0.920855	0.0264087	positive	0.920855	0.99	(0.94-1)	0.84
ALKBH5	VGLL3	0.882851	0.0472779	positive	0.882851	1.1	(1-1.2)	0.03	Impaired prognosis
ALKBH5	VSIG2	0.965797	0.00755416	positive	0.965797	0.96	(0.92-1)	0.048	Favorable prognosis
RBM15B	WNT9A	-0.888594	0.0438834	negative	0.888594	1	(0.94-1.1)	0.63
